# Supplementary material for: 2′,3,4,4′-Tetra­meth­oxy­chalcone
Source: Acta Crystallogr Sect E Struct Rep Online. 2010 Jun 26;66(Pt 7):o1798–9. doi: 10.1107/S1600536810022142 (PMC3007056; doi:10.1107/S1600536810022142)
Supplement: Supplementary file 1 [file e-66-o1798-sup1.cif]

##############################################################################
###                                                                        ###
###        Electronic paper (Acta Crystallographica Section E)             ###
###                                                                        ###
##############################################################################
#                                                                            #
# This CIF contains the data in a paper accepted for publication in Acta     #
# Crystallographica Section E. It conforms to the requirements of Notes      #
# for Authors for Section E, and has been peer reviewed under the auspices   #
# of the IUCr Commission on Journals.                                        #
#                                                                            #
# Full details of the Crystallographic Information File format               #
# are given in the paper "The Crystallographic Information File (CIF):       #
# a New Standard Archive File for Crystallography" by S. R. Hall, F. H.      #
# Allen and I. D. Brown [Acta Cryst. (1991), A47, 655-685].                  #
#                                                                            #
# The current version of the core CIF dictionary is obtainable from          #
# ftp://ftp.iucr.org/pub/cif_core.dic. The current version number is 2.4.    #
#                                                                            #
# Software is freely available for graphical display of the structure(s) in  #
# this CIF.  For information consult the CIF home page http://www.iucr.org/  #
# cif/home.html                                                              #
#                                                                            #
# This file may be used for bona fide research purposes within the           #
# scientific community so long as proper attribution is given to the journal # 
# article from which it was obtained.                                        #
#                                                                            #
##############################################################################
                                             
data_global
_audit_creation_method     'WinGX routine CIF_UPDATE'
_audit_conform_dict_name     cif_core.dic
_audit_conform_dict_version     2.4
_journal_data_validation_number     ?
_journal_date_recd_electronic     2010-05-17
_journal_date_accepted     2010-06-09
_journal_name_full     'Acta Crystallographica, Section E'
_journal_year     2010
_journal_volume     66
_journal_issue      7
_journal_page_first     o1798
_journal_page_last     o1799
_journal_paper_category     QO
_journal_coeditor_code     HG2688
_publ_contact_author_name     'Muller, Theunis J'
_publ_contact_author_address
;
Department of Chemistry
University of the Free State
P.O. Box 339
Bloemfontein
9300
South Africa
;
_publ_contact_author_email     'Muller.theunis@gmail.com'
_publ_contact_author_fax     '+27-51-4446384'
_publ_contact_author_phone     '+27-51-401-9658'
_publ_section_title
;
2',3,4,4'-Tetramethoxychalcone
;
loop_
    _publ_author_name
    _publ_author_address
    'van Tonder, Johannes H.'
;
Department of Chemistry
University of the Free State
PO Box 339
Bloemfontein
9300
South Africa
;
    'Muller, Theunis J.'
;
Department of Chemistry
University of the Free State
PO Box 339
Bloemfontein
9300
South Africa
;
    'Bezuidenhoudt, Barend C. B.'
;
Department of Chemistry
University of the Free State
PO Box 339
Bloemfontein
9300
South Africa
;
data_I
_audit_creation_method     'WinGX routine CIF_UPDATE'
_chemical_name_systematic
;
1-(2,4-dimethoxyphenyl)-3-(3,4-dimethoxyphenyl)prop-2-en-1-one
;
_chemical_name_common
;
2',3,4,4'-Tetramethoxychalcone
;
_chemical_formula_moiety     'C19 H20 O5'
_chemical_formula_sum     'C19 H20 O5'
_chemical_formula_iupac     'C19 H20 O5'
_chemical_formula_weight     328.35
_symmetry_cell_setting     monoclinic
_symmetry_space_group_name_H-M     'P 21/c'
_symmetry_space_group_name_Hall     '-P 2ybc'
loop_
    _symmetry_equiv_pos_as_xyz
    'x, y, z'
    '-x, y+1/2, -z+1/2'
    '-x, -y, -z'
    'x, -y-1/2, z-1/2'
_cell_length_a     12.5839(7)
_cell_length_b     11.7204(7)
_cell_length_c     12.1339(6)
_cell_angle_alpha     90.000
_cell_angle_beta     109.489(2)
_cell_angle_gamma     90.000
_cell_volume     1687.07(16)
_cell_formula_units_Z     4
_cell_measurement_reflns_used     7154
_cell_measurement_theta_min     2.44
_cell_measurement_theta_max     23.57
_cell_measurement_temperature     100(2)
_exptl_crystal_description     Plate
_exptl_crystal_colour     colourless
_exptl_crystal_size_max     0.487
_exptl_crystal_size_mid     0.219
_exptl_crystal_size_min     0.065
_exptl_crystal_density_diffrn     1.293
_exptl_crystal_density_method     'not measured'
_exptl_crystal_F_000     696
_exptl_absorpt_coefficient_mu     0.093
_exptl_absorpt_correction_type     multi-scan
_exptl_absorpt_process_details     '(SADABS; Bruker, 2008)'
_exptl_absorpt_correction_T_min     0.976
_exptl_absorpt_correction_T_max     0.994
_exptl_special_details
;
;
_diffrn_ambient_temperature     100(2)
_diffrn_radiation_type     MoK\a
_diffrn_radiation_wavelength     0.71073
_diffrn_radiation_monochromator     graphite
_diffrn_measurement_device_type     'Bruker APEXII'
_diffrn_measurement_method     'phi and omega scans'
_diffrn_reflns_number     32681
_diffrn_reflns_av_R_equivalents     0.0387
_diffrn_reflns_theta_min     1.72
_diffrn_reflns_theta_max     28.35
_diffrn_reflns_theta_full     28.35
_diffrn_measured_fraction_theta_max     0.997
_diffrn_measured_fraction_theta_full     0.997
_diffrn_reflns_limit_h_min     -16
_diffrn_reflns_limit_h_max     16
_diffrn_reflns_limit_k_min     -15
_diffrn_reflns_limit_k_max     15
_diffrn_reflns_limit_l_min     -11
_diffrn_reflns_limit_l_max     16
_refine_special_details
;
Refinement of <i>F</i>^2^ against ALL reflections. The weighted <i>R</i>-factor
<i>wR</i> and goodness of fit <i>S</i> are based on <i>F</i>^2^, conventional
<i>R</i>-factors <i>R</i> are based on <i>F</i>, with <i>F</i> set to zero for
negative <i>F</i>^2^. The threshold expression of <i>F</i>^2^ >
2\s(<i>F</i>^2^) is used only for calculating <i>R</i>-factors(gt) <i>etc</i>.
and is not relevant to the choice of reflections for refinement.
<i>R</i>-factors based on <i>F</i>^2^ are statistically about twice as large
as those based on <i>F</i>, and <i>R</i>- factors based on ALL data will be
even larger.
;
_reflns_number_total     4205
_reflns_number_gt     2539
_reflns_threshold_expression     >2\s(I)
_refine_ls_structure_factor_coef     Fsqd
_refine_ls_matrix_type     full
_refine_ls_R_factor_all     0.0839
_refine_ls_R_factor_gt     0.0436
_refine_ls_wR_factor_ref     0.1878
_refine_ls_goodness_of_fit_ref     1.115
_refine_ls_restrained_S_all     1.115
_refine_ls_number_reflns     4205
_refine_ls_number_parameters     225
_refine_ls_number_restraints     0
_refine_ls_hydrogen_treatment     mixed
_refine_ls_weighting_scheme     calc
_refine_ls_weighting_details
         'calc w=1/[\s^2^(Fo^2^)+(0.0998P)^2^+0.0628P] where P=(Fo^2^+2Fc^2^)/3'
_atom_sites_solution_hydrogens     geom
_atom_sites_solution_primary     direct
_atom_sites_solution_secondary     difmap
_refine_ls_shift/su_max     0.001
_refine_ls_shift/su_mean     0
_refine_diff_density_max     0.207
_refine_diff_density_min     -0.198
_refine_ls_extinction_method     none
loop_
    _atom_type_symbol
    _atom_type_description
    _atom_type_scat_dispersion_real
    _atom_type_scat_dispersion_imag
    _atom_type_scat_source
    C C 0.0033 0.0016 'International Tables Vol C Tables 4.2.6.8 and 6.1.1.4'
    H H 0 0 'International Tables Vol C Tables 4.2.6.8 and 6.1.1.4'
    O O 0.0106 0.006 'International Tables Vol C Tables 4.2.6.8 and 6.1.1.4'
_computing_data_collection     'APEX2 (Bruker, 2008)'
_computing_cell_refinement     'Saint-Plus (Bruker, 2008)'
_computing_data_reduction     'SAINT-Plus and XPREP (Bruker, 2008)'
_computing_structure_solution     'SHELXS97 (Sheldrick, 2008)'
_computing_structure_refinement     'SHELXL97 (Sheldrick, 2008)'
_computing_molecular_graphics     'DIAMOND (Brandenberg & Putz, 2005)'
_computing_publication_material     'WingGX (Farrugia, 1999)'
loop_
    _atom_site_type_symbol
    _atom_site_label
    _atom_site_fract_x
    _atom_site_fract_y
    _atom_site_fract_z
    _atom_site_U_iso_or_equiv
    _atom_site_adp_type
    _atom_site_calc_flag
    _atom_site_refinement_flags
    _atom_site_occupancy
    _atom_site_disorder_assembly
    _atom_site_disorder_group
    C C1 0.57536(15) 0.12721(14) 0.10767(13) 0.0572(4) Uani d . 1 . .
    C C2 0.66866(16) 0.07753(15) 0.09002(15) 0.0635(5) Uani d . 1 . .
    H H2 0.7138 0.027 0.1449 0.076 Uiso calc R 1 . .
    C C3 0.69406(17) 0.10359(16) -0.00938(16) 0.0665(5) Uani d . 1 . .
    C C4 0.62632(18) 0.17787(18) -0.09154(16) 0.0724(5) Uani d . 1 . .
    H H4 0.6422 0.1941 -0.1594 0.087 Uiso calc R 1 . .
    C C5 0.53595(17) 0.22720(17) -0.07222(14) 0.0654(5) Uani d . 1 . .
    H H5 0.4918 0.2781 -0.1274 0.079 Uiso calc R 1 . .
    C C6 0.50707(15) 0.20426(14) 0.02731(13) 0.0555(4) Uani d . 1 . .
    C C7 0.40909(15) 0.26733(15) 0.04011(13) 0.0582(4) Uani d . 1 . .
    C C8 0.33980(16) 0.21568(16) 0.10368(15) 0.0603(5) Uani d . 1 . .
    C C9 0.25176(15) 0.26831(16) 0.11757(14) 0.0596(5) Uani d . 1 . .
    C C10 0.18227(14) 0.22631(15) 0.18413(14) 0.0570(4) Uani d . 1 . .
    C C11 0.20392(14) 0.12066(15) 0.24240(14) 0.0571(4) Uani d . 1 . .
    H H11 0.2627 0.0756 0.2367 0.068 Uiso calc R 1 . .
    C C12 0.14066(14) 0.08267(15) 0.30728(14) 0.0574(4) Uani d . 1 . .
    C C13 0.05259(14) 0.15026(17) 0.31711(15) 0.0614(5) Uani d . 1 . .
    C C14 0.02979(16) 0.25345(18) 0.26000(16) 0.0692(5) Uani d . 1 . .
    H H14 -0.0292 0.2982 0.2656 0.083 Uiso calc R 1 . .
    C C15 0.09404(16) 0.29117(17) 0.19425(16) 0.0676(5) Uani d . 1 . .
    H H15 0.0777 0.3612 0.1563 0.081 Uiso calc R 1 . .
    C C16 0.60374(18) 0.01862(18) 0.28377(17) 0.0782(6) Uani d . 1 . .
    H H16A 0.5762 0.0164 0.3486 0.117 Uiso calc R 1 . .
    H H16B 0.6836 0.0318 0.312 0.117 Uiso calc R 1 . .
    H H16C 0.5882 -0.0529 0.2429 0.117 Uiso calc R 1 . .
    C C17 0.86153(19) -0.0100(2) 0.0519(2) 0.0954(7) Uani d . 1 . .
    H H17A 0.9212 -0.0335 0.0241 0.143 Uiso calc R 1 . .
    H H17B 0.8224 -0.0761 0.0653 0.143 Uiso calc R 1 . .
    H H17C 0.8927 0.0315 0.1237 0.143 Uiso calc R 1 . .
    C C18 0.24973(17) -0.08614(17) 0.36379(18) 0.0710(5) Uani d . 1 . .
    H H18A 0.2528 -0.1544 0.4085 0.107 Uiso calc R 1 . .
    H H18B 0.3184 -0.0439 0.3967 0.107 Uiso calc R 1 . .
    H H18C 0.2405 -0.1061 0.2844 0.107 Uiso calc R 1 . .
    C C19 -0.09188(18) 0.1716(2) 0.4026(2) 0.0927(7) Uani d . 1 . .
    H H19A -0.1252 0.1302 0.451 0.139 Uiso calc R 1 . .
    H H19B -0.1484 0.1879 0.3286 0.139 Uiso calc R 1 . .
    H H19C -0.0607 0.2418 0.4403 0.139 Uiso calc R 1 . .
    O O1 0.54938(13) 0.10796(12) 0.20672(10) 0.0780(4) Uani d . 1 . .
    O O2 0.78452(13) 0.06147(14) -0.03354(13) 0.0874(5) Uani d . 1 . .
    O O3 0.38578(12) 0.36122(11) -0.00560(11) 0.0767(4) Uani d . 1 . .
    O O4 0.15725(11) -0.01826(11) 0.36644(12) 0.0717(4) Uani d . 1 . .
    O O5 -0.00515(11) 0.10484(13) 0.38441(12) 0.0785(4) Uani d . 1 . .
    H H8 0.3591(17) 0.1401(19) 0.1332(17) 0.075(6) Uiso d . 1 . .
    H H9 0.2294(16) 0.3460(17) 0.0808(16) 0.071(5) Uiso d . 1 . .
loop_
    _atom_site_aniso_label
    _atom_site_aniso_U_11
    _atom_site_aniso_U_22
    _atom_site_aniso_U_33
    _atom_site_aniso_U_12
    _atom_site_aniso_U_13
    _atom_site_aniso_U_23
    C1 0.0751(11) 0.0504(9) 0.0446(8) -0.0050(8) 0.0182(8) -0.0034(7)
    C2 0.0785(12) 0.0527(10) 0.0560(9) -0.0032(9) 0.0180(9) -0.0043(8)
    C3 0.0762(12) 0.0620(12) 0.0645(10) -0.0128(9) 0.0279(9) -0.0147(9)
    C4 0.0920(14) 0.0757(13) 0.0567(10) -0.0123(11) 0.0342(10) -0.0027(9)
    C5 0.0802(13) 0.0633(11) 0.0498(9) -0.0111(9) 0.0176(8) 0.0044(8)
    C6 0.0685(10) 0.0508(9) 0.0431(8) -0.0099(8) 0.0132(7) -0.0021(7)
    C7 0.0725(11) 0.0511(10) 0.0446(8) -0.0058(8) 0.0110(7) 0.0012(7)
    C8 0.0714(12) 0.0497(10) 0.0566(9) -0.0034(9) 0.0171(8) 0.0030(8)
    C9 0.0670(11) 0.0513(10) 0.0526(9) -0.0035(9) 0.0094(8) -0.0001(8)
    C10 0.0586(10) 0.0538(10) 0.0518(8) -0.0006(8) 0.0092(7) -0.0036(7)
    C11 0.0563(9) 0.0538(10) 0.0592(9) 0.0007(8) 0.0167(8) -0.0018(8)
    C12 0.0565(10) 0.0527(10) 0.0593(9) -0.0041(8) 0.0143(8) -0.0027(8)
    C13 0.0541(9) 0.0673(12) 0.0610(9) -0.0043(8) 0.0168(8) -0.0096(9)
    C14 0.0586(11) 0.0715(13) 0.0739(11) 0.0105(9) 0.0172(9) -0.0051(10)
    C15 0.0668(11) 0.0596(11) 0.0677(11) 0.0070(9) 0.0110(9) 0.0027(9)
    C16 0.0932(14) 0.0743(13) 0.0629(10) 0.0076(11) 0.0204(10) 0.0213(10)
    C17 0.0753(14) 0.1100(19) 0.0954(16) 0.0027(13) 0.0213(12) -0.0291(14)
    C18 0.0812(13) 0.0533(11) 0.0818(12) 0.0052(9) 0.0316(10) 0.0076(9)
    C19 0.0673(12) 0.125(2) 0.0908(14) 0.0056(13) 0.0336(11) -0.0140(14)
    O1 0.1039(10) 0.0834(10) 0.0517(7) 0.0266(8) 0.0326(7) 0.0199(6)
    O2 0.0914(10) 0.0909(11) 0.0904(10) -0.0003(8) 0.0444(8) -0.0111(8)
    O3 0.0972(10) 0.0607(8) 0.0724(8) 0.0086(7) 0.0284(7) 0.0193(7)
    O4 0.0769(9) 0.0598(8) 0.0869(9) 0.0028(6) 0.0385(7) 0.0107(6)
    O5 0.0707(8) 0.0858(10) 0.0877(9) -0.0012(7) 0.0378(7) -0.0051(7)
_geom_special_details
;
All s.u.'s (except the s.u. in the dihedral angle between two l.s. planes) are
estimated using the full covariance matrix. The cell s.u.'s are taken into
account individually in the estimation of s.u.'s in distances, angles and
torsion angles; correlations between s.u.'s in cell parameters are only used
when they are defined by crystal symmetry. An approximate (isotropic)
treatment of cell s.u.'s is used for estimating s.u.'s involving l.s. planes.
;
loop_
    _geom_bond_atom_site_label_1
    _geom_bond_atom_site_label_2
    _geom_bond_site_symmetry_2
    _geom_bond_distance
    _geom_bond_publ_flag
    C1 O1 . 1.3654(19) ?
    C1 C2 . 1.390(3) ?
    C1 C6 . 1.395(2) ?
    C2 C3 . 1.381(3) ?
    C2 H2 . 0.93 ?
    C3 O2 . 1.359(2) ?
    C3 C4 . 1.382(3) ?
    C4 C5 . 1.364(3) ?
    C4 H4 . 0.93 ?
    C5 C6 . 1.398(2) ?
    C5 H5 . 0.93 ?
    C6 C7 . 1.489(3) ?
    C7 O3 . 1.223(2) ?
    C7 C8 . 1.473(3) ?
    C8 C9 . 1.327(3) ?
    C8 H8 . 0.96(2) ?
    C9 C10 . 1.460(3) ?
    C9 H9 . 1.01(2) ?
    C10 C15 . 1.384(3) ?
    C10 C11 . 1.407(2) ?
    C11 C12 . 1.367(2) ?
    C11 H11 . 0.93 ?
    C12 O4 . 1.363(2) ?
    C12 C13 . 1.399(2) ?
    C13 O5 . 1.369(2) ?
    C13 C14 . 1.376(3) ?
    C14 C15 . 1.384(3) ?
    C14 H14 . 0.93 ?
    C15 H15 . 0.93 ?
    C16 O1 . 1.418(2) ?
    C16 H16A . 0.96 ?
    C16 H16B . 0.96 ?
    C16 H16C . 0.96 ?
    C17 O2 . 1.430(3) ?
    C17 H17A . 0.96 ?
    C17 H17B . 0.96 ?
    C17 H17C . 0.96 ?
    C18 O4 . 1.419(2) ?
    C18 H18A . 0.96 ?
    C18 H18B . 0.96 ?
    C18 H18C . 0.96 ?
    C19 O5 . 1.418(3) ?
    C19 H19A . 0.96 ?
    C19 H19B . 0.96 ?
    C19 H19C . 0.96 ?
loop_
    _geom_angle_atom_site_label_1
    _geom_angle_atom_site_label_2
    _geom_angle_atom_site_label_3
    _geom_angle_site_symmetry_1
    _geom_angle_site_symmetry_3
    _geom_angle
    _geom_angle_publ_flag
    O1 C1 C2 . . 121.95(15) ?
    O1 C1 C6 . . 116.73(16) ?
    C2 C1 C6 . . 121.24(15) ?
    C3 C2 C1 . . 119.70(17) ?
    C3 C2 H2 . . 120.1 ?
    C1 C2 H2 . . 120.1 ?
    O2 C3 C2 . . 124.22(19) ?
    O2 C3 C4 . . 115.62(17) ?
    C2 C3 C4 . . 120.16(18) ?
    C5 C4 C3 . . 119.46(17) ?
    C5 C4 H4 . . 120.3 ?
    C3 C4 H4 . . 120.3 ?
    C4 C5 C6 . . 122.60(18) ?
    C4 C5 H5 . . 118.7 ?
    C6 C5 H5 . . 118.7 ?
    C1 C6 C5 . . 116.82(17) ?
    C1 C6 C7 . . 125.93(15) ?
    C5 C6 C7 . . 117.21(15) ?
    O3 C7 C8 . . 120.85(17) ?
    O3 C7 C6 . . 118.74(16) ?
    C8 C7 C6 . . 120.39(15) ?
    C9 C8 C7 . . 122.73(18) ?
    C9 C8 H8 . . 120.1(12) ?
    C7 C8 H8 . . 117.1(12) ?
    C8 C9 C10 . . 126.39(18) ?
    C8 C9 H9 . . 118.9(11) ?
    C10 C9 H9 . . 114.7(11) ?
    C15 C10 C11 . . 117.73(17) ?
    C15 C10 C9 . . 120.67(17) ?
    C11 C10 C9 . . 121.57(16) ?
    C12 C11 C10 . . 121.57(16) ?
    C12 C11 H11 . . 119.2 ?
    C10 C11 H11 . . 119.2 ?
    O4 C12 C11 . . 124.71(16) ?
    O4 C12 C13 . . 115.65(15) ?
    C11 C12 C13 . . 119.64(17) ?
    O5 C13 C14 . . 125.41(17) ?
    O5 C13 C12 . . 115.08(17) ?
    C14 C13 C12 . . 119.51(17) ?
    C13 C14 C15 . . 120.49(17) ?
    C13 C14 H14 . . 119.8 ?
    C15 C14 H14 . . 119.8 ?
    C14 C15 C10 . . 121.04(18) ?
    C14 C15 H15 . . 119.5 ?
    C10 C15 H15 . . 119.5 ?
    O1 C16 H16A . . 109.5 ?
    O1 C16 H16B . . 109.5 ?
    H16A C16 H16B . . 109.5 ?
    O1 C16 H16C . . 109.5 ?
    H16A C16 H16C . . 109.5 ?
    H16B C16 H16C . . 109.5 ?
    O2 C17 H17A . . 109.5 ?
    O2 C17 H17B . . 109.5 ?
    H17A C17 H17B . . 109.5 ?
    O2 C17 H17C . . 109.5 ?
    H17A C17 H17C . . 109.5 ?
    H17B C17 H17C . . 109.5 ?
    O4 C18 H18A . . 109.5 ?
    O4 C18 H18B . . 109.5 ?
    H18A C18 H18B . . 109.5 ?
    O4 C18 H18C . . 109.5 ?
    H18A C18 H18C . . 109.5 ?
    H18B C18 H18C . . 109.5 ?
    O5 C19 H19A . . 109.5 ?
    O5 C19 H19B . . 109.5 ?
    H19A C19 H19B . . 109.5 ?
    O5 C19 H19C . . 109.5 ?
    H19A C19 H19C . . 109.5 ?
    H19B C19 H19C . . 109.5 ?
    C1 O1 C16 . . 119.85(15) ?
    C3 O2 C17 . . 118.05(17) ?
    C12 O4 C18 . . 117.21(14) ?
    C13 O5 C19 . . 117.86(18) ?
loop_
    _geom_torsion_atom_site_label_1
    _geom_torsion_atom_site_label_2
    _geom_torsion_atom_site_label_3
    _geom_torsion_atom_site_label_4
    _geom_torsion_site_symmetry_1
    _geom_torsion_site_symmetry_2
    _geom_torsion_site_symmetry_3
    _geom_torsion_site_symmetry_4
    _geom_torsion
    _geom_torsion_publ_flag
    O1 C1 C2 C3 . . . . -177.22(16) ?
    C6 C1 C2 C3 . . . . -0.7(3) ?
    C1 C2 C3 O2 . . . . 178.59(16) ?
    C1 C2 C3 C4 . . . . -0.7(3) ?
    O2 C3 C4 C5 . . . . -177.74(17) ?
    C2 C3 C4 C5 . . . . 1.6(3) ?
    C3 C4 C5 C6 . . . . -1.2(3) ?
    O1 C1 C6 C5 . . . . 177.78(15) ?
    C2 C1 C6 C5 . . . . 1.1(2) ?
    O1 C1 C6 C7 . . . . 0.2(2) ?
    C2 C1 C6 C7 . . . . -176.47(15) ?
    C4 C5 C6 C1 . . . . -0.2(3) ?
    C4 C5 C6 C7 . . . . 177.62(16) ?
    C1 C6 C7 O3 . . . . 150.16(17) ?
    C5 C6 C7 O3 . . . . -27.4(2) ?
    C1 C6 C7 C8 . . . . -31.7(2) ?
    C5 C6 C7 C8 . . . . 150.79(16) ?
    O3 C7 C8 C9 . . . . -1.9(3) ?
    C6 C7 C8 C9 . . . . 179.96(15) ?
    C7 C8 C9 C10 . . . . -176.58(15) ?
    C8 C9 C10 C15 . . . . 178.36(17) ?
    C8 C9 C10 C11 . . . . 0.0(3) ?
    C15 C10 C11 C12 . . . . -0.2(2) ?
    C9 C10 C11 C12 . . . . 178.26(15) ?
    C10 C11 C12 O4 . . . . -179.63(15) ?
    C10 C11 C12 C13 . . . . -0.4(2) ?
    O4 C12 C13 O5 . . . . -0.4(2) ?
    C11 C12 C13 O5 . . . . -179.68(14) ?
    O4 C12 C13 C14 . . . . -179.86(15) ?
    C11 C12 C13 C14 . . . . 0.9(3) ?
    O5 C13 C14 C15 . . . . 179.90(17) ?
    C12 C13 C14 C15 . . . . -0.7(3) ?
    C13 C14 C15 C10 . . . . 0.1(3) ?
    C11 C10 C15 C14 . . . . 0.3(3) ?
    C9 C10 C15 C14 . . . . -178.11(16) ?
    C2 C1 O1 C16 . . . . -12.8(3) ?
    C6 C1 O1 C16 . . . . 170.51(17) ?
    C2 C3 O2 C17 . . . . -3.2(3) ?
    C4 C3 O2 C17 . . . . 176.09(18) ?
    C11 C12 O4 C18 . . . . 2.6(2) ?
    C13 C12 O4 C18 . . . . -176.60(15) ?
    C14 C13 O5 C19 . . . . -3.6(3) ?
    C12 C13 O5 C19 . . . . 176.98(16) ?
loop_
    _geom_hbond_atom_site_label_D
    _geom_hbond_atom_site_label_H
    _geom_hbond_atom_site_label_A
    _geom_hbond_site_symmetry_A
    _geom_hbond_distance_DH
    _geom_hbond_distance_HA
    _geom_hbond_distance_DA
    _geom_hbond_angle_DHA
    C8 H8 O1 . 0.96(2) 2.29(2) 2.813(3) 113.6(15)
    C18 H18B O3 4_566 0.96 2.46 3.253(3) 140.1
