# Supplementary material for: 2′,3,4,4′-Tetra­meth­oxy­chalcone
Source: Acta Crystallogr Sect E Struct Rep Online. 2010 Jun 26;66(Pt 7):o1798–9. doi: 10.1107/S1600536810022142 (PMC3007056; doi:10.1107/S1600536810022142)
Supplement: Supplementary file 2 [file e-66-o1798-Isup2.hkl]

#
# h,k,l, Fc-squared, Fo-squared, sigma(Fo-squared) and status flag
#
data_I
_shelx_title ' 10Ajvt2_0ma in P2(1)/c'
_shelx_refln_list_code          4
_shelx_F_calc_maximum      201.00
_exptl_crystal_F_000       696.00
_reflns_d_resolution_high  0.7483
 
loop_
 _symmetry_equiv_pos_as_xyz
 'x, y, z'
 '-x, y+1/2, -z+1/2'
 '-x, -y, -z'
 'x, -y-1/2, z-1/2'
 
_cell_length_a    12.5840
_cell_length_b    11.7200
_cell_length_c    12.1340
_cell_angle_alpha  90.000
_cell_angle_beta  109.489
_cell_angle_gamma  90.000
 
_shelx_F_squared_multiplier     1.000
 
loop_
 _refln_index_h
 _refln_index_k
 _refln_index_l
 _refln_F_squared_calc
 _refln_F_squared_meas
 _refln_F_squared_sigma
 _refln_observed_status
   1   0   0      259.53       -0.27      1.28 o
   2   0   0      130.80      141.97      2.65 o
   3   0   0      249.07      273.27      3.64 o
   4   0   0      483.64      524.06      6.75 o
   5   0   0     1699.07     1652.87     21.04 o
   6   0   0       41.04       58.46      1.50 o
   7   0   0        8.36        6.20      1.50 o
   8   0   0       61.30       59.43      2.31 o
   9   0   0        7.01        7.26      1.18 o
  10   0   0        1.02       -0.89      0.98 o
  11   0   0       15.68       16.52      2.17 o
  12   0   0       19.73       28.25      3.96 o
  13   0   0        0.64        0.86      2.18 o
  14   0   0        0.46        1.27      3.82 o
  15   0   0        1.92       -1.70      4.66 o
   1   1   0     1187.25       -0.22      0.11 o
   2   1   0     2549.21     2419.42     22.61 o
   3   1   0        0.02        0.09      0.17 o
   4   1   0      198.56      188.32      2.03 o
   5   1   0      241.61      239.44      2.66 o
   6   1   0     1701.72     1784.53     18.06 o
   7   1   0       44.31       45.47      1.31 o
   8   1   0      254.68      271.61      4.00 o
   9   1   0        2.75        3.35      0.71 o
  10   1   0        3.05        2.52      0.86 o
  11   1   0        1.67        0.08      1.01 o
  12   1   0        5.55        4.21      1.37 o
  13   1   0        2.02        1.92      1.45 o
  14   1   0       15.64       12.92      4.35 o
  15   1   0        1.55       -1.94      3.14 o
   0   2   0     1814.24     1577.10     46.31 o
   1   2   0      889.12      885.29      9.66 o
   2   2   0     5717.71     5486.78     45.65 o
   3   2   0      770.34      785.68      7.30 o
   4   2   0      586.45      622.82      5.81 o
   5   2   0      128.11       97.07      1.47 o
   6   2   0      189.95      214.50      2.85 o
   7   2   0      813.49      844.79     10.98 o
   8   2   0        2.76        2.13      0.65 o
   9   2   0       11.16       14.29      1.06 o
  10   2   0       19.78       22.92      1.52 o
  11   2   0       47.46       46.50      2.23 o
  12   2   0       12.00        9.54      1.53 o
  13   2   0       38.36       37.49      2.83 o
  14   2   0       22.82       22.49      3.13 o
  15   2   0        4.42        4.48      2.73 o
   1   3   0    10581.59    10628.82    102.61 o
   2   3   0     1493.60     1447.75     13.43 o
   3   3   0      393.64      401.90      4.00 o
   4   3   0       48.88       53.85      1.01 o
   5   3   0      684.76      703.11      7.18 o
   6   3   0       12.90       14.62      0.79 o
   7   3   0       56.42       56.68      1.67 o
   8   3   0        0.34        0.63      0.55 o
   9   3   0       27.50       26.21      1.27 o
  10   3   0      102.17      111.18      3.19 o
  11   3   0       28.94       32.59      1.99 o
  12   3   0       37.80       32.66      2.16 o
  13   3   0       75.58       81.58      3.58 o
  14   3   0        2.96        3.02      2.74 o
  15   3   0        0.53        1.95      2.97 o
   0   4   0       31.62       37.57      1.76 o
   1   4   0      106.89      107.80      2.14 o
   2   4   0       49.19       40.73      1.04 o
   3   4   0     1519.02     1533.68     14.36 o
   4   4   0      185.38      201.29      2.50 o
   5   4   0      171.25      183.57      2.85 o
   6   4   0      153.11      145.62      2.51 o
   7   4   0        3.43        3.89      0.64 o
   8   4   0       32.41       31.56      1.28 o
   9   4   0      141.07      141.65      2.77 o
  10   4   0       19.65       20.17      1.62 o
  11   4   0        1.51        2.16      1.10 o
  12   4   0       23.41       22.17      2.10 o
  13   4   0        3.46        2.43      1.63 o
  14   4   0       14.90       17.04      6.68 o
  15   4   0        1.27        0.38      2.74 o
   1   5   0       79.47       71.01      1.51 o
   2   5   0       13.66       13.22      0.68 o
   3   5   0      268.44      244.91      3.15 o
   4   5   0        5.34        3.36      0.53 o
   5   5   0        5.23        2.78      0.65 o
   6   5   0      196.21      195.25      3.44 o
   7   5   0       20.26       26.35      1.33 o
   8   5   0       68.59       67.20      1.97 o
   9   5   0        0.34       -1.09      0.94 o
  10   5   0       20.96       18.09      1.58 o
  11   5   0       13.49       13.57      1.60 o
  12   5   0       39.80       43.44      2.56 o
  13   5   0       18.34       16.49      2.50 o
  14   5   0        1.86        2.44      2.83 o
  15   5   0        1.41       -1.01      3.14 o
   0   6   0     1494.74     1661.68     35.08 o
   1   6   0       14.18       14.61      0.91 o
   2   6   0      181.34      190.13      3.03 o
   3   6   0       21.70       23.59      1.05 o
   4   6   0     1827.25     1787.61     18.56 o
   5   6   0        7.90        4.69      0.75 o
   6   6   0       51.17       49.52      1.76 o
   7   6   0       56.35       54.61      1.91 o
   8   6   0        1.19        1.39      0.96 o
   9   6   0      124.68      127.60      3.75 o
  10   6   0        0.34       -1.56      0.99 o
  11   6   0        0.76        0.19      1.34 o
  12   6   0        5.80        3.54      1.59 o
  13   6   0        0.75       -0.67      1.74 o
  14   6   0        2.10        2.66      2.75 o
   1   7   0      464.54      496.99      8.66 o
   2   7   0      195.08      218.19      6.45 o
   3   7   0        2.54        2.39      0.64 o
   4   7   0       91.26       84.63      2.15 o
   5   7   0      156.91      180.42      3.27 o
   6   7   0      316.29      336.67      5.30 o
   7   7   0       41.00       36.31      1.83 o
   8   7   0       31.27       30.60      2.18 o
   9   7   0        0.28       -0.72      1.00 o
  10   7   0        5.90        3.77      1.29 o
  11   7   0        6.04        3.85      1.56 o
  12   7   0        0.06       -0.97      1.52 o
  13   7   0        1.58        1.83      2.32 o
  14   7   0        0.61        2.22      2.45 o
   0   8   0      705.17      763.40     14.56 o
   1   8   0       11.47        7.74      0.99 o
   2   8   0      147.73      155.35      3.33 o
   3   8   0        0.02       -0.22      0.57 o
   4   8   0        0.40        0.63      0.65 o
   5   8   0      385.50      374.16      5.92 o
   6   8   0       14.28       17.41      1.66 o
   7   8   0      169.84      176.51      4.55 o
   8   8   0       33.41       34.08      2.17 o
   9   8   0        3.87        4.53      2.12 o
  10   8   0        0.21       -0.94      1.28 o
  11   8   0        0.93        2.15      1.74 o
  12   8   0        0.28        1.00      1.75 o
  13   8   0        0.62       -0.58      2.28 o
   1   9   0      120.21      116.11      3.94 o
   2   9   0      129.54      136.23      4.51 o
   3   9   0       36.79       31.20      1.68 o
   4   9   0       56.11       55.46      2.15 o
   5   9   0      125.35      133.00      3.78 o
   6   9   0      142.25      156.42      4.26 o
   7   9   0        1.89        3.03      1.28 o
   8   9   0        2.13        1.98      1.24 o
   9   9   0        4.16        3.69      1.53 o
  10   9   0        0.79        0.58      1.56 o
  11   9   0        7.72       10.44      2.26 o
  12   9   0        0.04        1.27      2.26 o
   0  10   0      117.16      108.20      5.45 o
   1  10   0        5.83        3.13      1.18 o
   2  10   0        0.04       -1.70      0.85 o
   3  10   0       34.01       32.73      2.20 o
   4  10   0        0.10       -0.71      1.14 o
   5  10   0       73.27       85.45      3.26 o
   6  10   0       55.87       56.06      2.72 o
   7  10   0        8.50        8.06      1.59 o
   8  10   0        7.05        7.59      1.94 o
   9  10   0       10.09       10.76      2.09 o
  10  10   0        4.29        0.61      1.84 o
  11  10   0        0.79        1.70      2.10 o
  12  10   0        3.17        0.11      2.66 o
   1  11   0        0.31       -0.48      1.24 o
   2  11   0        6.67        7.28      1.57 o
   3  11   0       76.61       73.12      3.32 o
   4  11   0       20.43       21.41      2.03 o
   5  11   0       18.60       19.73      2.01 o
   6  11   0        6.68        8.67      1.91 o
   7  11   0        7.05        5.78      1.78 o
   8  11   0       92.09      120.66      5.76 o
   9  11   0        7.80        7.74      2.33 o
  10  11   0        0.12       -2.43      1.90 o
  11  11   0        0.26       -0.31      2.50 o
   0  12   0        1.62        1.26      2.10 o
   1  12   0       42.32       44.65      3.09 o
   2  12   0       17.59       16.03      2.02 o
   3  12   0       11.33       14.17      2.13 o
   4  12   0        0.43        0.72      1.54 o
   5  12   0        1.80        1.35      1.55 o
   6  12   0        0.90       -0.65      1.69 o
   7  12   0       14.59       10.60      2.25 o
   8  12   0        8.78        8.61      2.46 o
   9  12   0        2.00        1.21      2.66 o
  10  12   0       14.36       20.62      3.95 o
   1  13   0       56.86       61.26      4.12 o
   2  13   0        2.99        3.92      1.98 o
   3  13   0        0.92        0.71      1.87 o
   4  13   0        4.91        5.11      2.06 o
   5  13   0       14.54       10.23      2.30 o
   6  13   0        3.86        4.81      2.20 o
   7  13   0        0.73        1.38      2.17 o
   8  13   0        2.51        1.17      2.58 o
   0  14   0       26.87       28.22      7.42 o
   1  14   0        2.48       -1.06      2.18 o
   2  14   0        0.99        0.60      2.11 o
   3  14   0        1.38        1.35      2.01 o
   4  14   0        7.68        6.72      2.57 o
   5  14   0        3.45        6.89      2.59 o
   6  14   0        0.24        0.64      2.30 o
   7  14   0        5.90        5.93      4.10 o
   1  15   0        0.62       -2.55      2.46 o
   2  15   0        0.22        1.83      2.46 o
   3  15   0       11.08       12.77      3.22 o
   4  15   0        1.11       -0.38      3.48 o
 -16   1   1        0.10        3.60      3.90 o
 -15   1   1        0.03        0.20      2.10 o
 -14   1   1        0.01        1.02      1.75 o
 -13   1   1       39.86       44.35      2.76 o
 -12   1   1       57.25       61.05      2.85 o
 -11   1   1       70.70       64.79      2.69 o
 -10   1   1        2.14        0.39      0.59 o
  -9   1   1      362.48      354.93      5.64 o
  -8   1   1      108.73       99.38      2.31 o
  -7   1   1       40.71       47.92      1.26 o
  -6   1   1      510.83      539.22      5.59 o
  -5   1   1     1479.33     1462.39     12.93 o
  -4   1   1        0.12        1.17      0.29 o
  -3   1   1     5377.74     5249.67     43.89 o
  -2   1   1     1398.50     1279.11     14.35 o
  -1   1   1      340.54       -0.30      0.15 o
   0   1   1      441.94       -0.05      0.13 o
   1   1   1     5755.13     4919.11    129.18 o
   2   1   1     9609.28     9477.70     82.83 o
   3   1   1     1723.32     1640.11     14.34 o
   4   1   1       51.91       57.72      0.87 o
   5   1   1        0.00       -0.09      0.24 o
   6   1   1       37.73       50.39      1.19 o
   7   1   1      202.13      217.15      3.40 o
   8   1   1      281.66      298.98      4.50 o
   9   1   1        4.57        3.71      0.83 o
  10   1   1        6.30        2.74      1.05 o
  11   1   1        6.67        6.07      1.34 o
  12   1   1        0.22       -0.08      1.15 o
  13   1   1        1.86        1.82      1.85 o
  14   1   1        5.13       -0.19      2.75 o
  15   1   1        0.00        1.13      3.56 o
 -16   2   1        0.00        4.23      2.80 o
 -15   2   1        3.81        3.66      2.26 o
 -14   2   1        5.16        8.50      2.21 o
 -13   2   1       20.12       18.39      2.52 o
 -12   2   1       55.64       62.54      2.66 o
 -11   2   1        8.74        9.19      1.27 o
 -10   2   1        9.54        7.63      0.91 o
  -9   2   1       11.27       10.49      0.97 o
  -8   2   1      164.39      168.44      3.11 o
  -7   2   1      126.02      159.90      2.62 o
  -6   2   1      660.35      709.22      7.39 o
  -5   2   1      345.38      384.46      4.01 o
  -4   2   1      251.71      227.77      2.36 o
  -3   2   1      602.79      595.76      5.50 o
  -2   2   1      729.88      714.50      6.42 o
  -1   2   1     4162.20     4059.53     41.11 o
   0   2   1     8224.66     7849.74     75.59 o
   1   2   1     2857.40     2961.94     24.19 o
   2   2   1    12817.93    12713.12    102.88 o
   3   2   1     1167.33     1219.83     10.54 o
   4   2   1      173.48      173.58      1.99 o
   5   2   1      114.40      106.21      1.62 o
   6   2   1       36.22       45.75      1.14 o
   7   2   1       26.29       26.96      1.14 o
   8   2   1      132.29      145.97      2.91 o
   9   2   1       74.16       71.46      1.96 o
  10   2   1        0.98        1.11      0.95 o
  11   2   1       16.69       16.92      1.73 o
  12   2   1        6.53        4.00      1.35 o
  13   2   1        0.54        4.61      2.07 o
  14   2   1        9.82        9.38      3.09 o
  15   2   1        8.16       10.25      4.34 o
 -15   3   1       10.73       12.40      3.58 o
 -14   3   1       12.51       12.44      2.61 o
 -13   3   1       26.00       27.21      2.38 o
 -12   3   1        0.70        0.09      1.06 o
 -11   3   1       20.06       22.56      1.79 o
 -10   3   1       26.85       27.33      1.61 o
  -9   3   1        3.50        1.93      0.69 o
  -8   3   1       52.03       65.29      2.04 o
  -7   3   1       59.89       65.37      1.60 o
  -6   3   1     2929.83     3250.75     33.35 o
  -5   3   1      123.00      120.76      1.84 o
  -4   3   1      168.91      168.67      2.03 o
  -3   3   1      233.53      246.58      2.66 o
  -2   3   1      997.13      942.39      8.67 o
  -1   3   1     2329.94     2215.95     20.57 o
   0   3   1      197.89      184.66      2.10 o
   1   3   1     5723.96     5756.14     47.62 o
   2   3   1     1340.30     1378.59     11.39 o
   3   3   1        8.05       10.72      0.46 o
   4   3   1        5.72        2.66      0.36 o
   5   3   1        0.19        0.08      0.35 o
   6   3   1        2.64        0.96      0.43 o
   7   3   1        7.36        9.32      0.77 o
   8   3   1       66.45       68.03      1.88 o
   9   3   1       11.85       11.28      1.04 o
  10   3   1        3.54        3.60      1.20 o
  11   3   1       10.60       11.52      1.49 o
  12   3   1       11.47       11.93      1.75 o
  13   3   1        2.32        2.41      1.87 o
  14   3   1       14.58       22.97      3.36 o
  15   3   1        0.43        3.25      3.17 o
 -15   4   1        3.41        1.90      2.67 o
 -14   4   1        0.13        0.95      1.81 o
 -13   4   1        1.56        4.45      1.53 o
 -12   4   1        0.15        0.59      1.23 o
 -11   4   1        0.11        0.70      0.99 o
 -10   4   1       85.76       84.46      3.28 o
  -9   4   1       25.23       19.11      1.21 o
  -8   4   1       18.48       19.01      1.10 o
  -7   4   1      342.23      357.31      4.86 o
  -6   4   1        8.36        9.21      0.73 o
  -5   4   1      150.81      166.63      2.49 o
  -4   4   1       34.43       33.88      1.00 o
  -3   4   1      171.14      185.79      2.29 o
  -2   4   1     1209.62     1218.39     11.47 o
  -1   4   1       12.73       10.01      0.54 o
   0   4   1      373.69      383.72      4.00 o
   1   4   1      400.96      373.50      3.84 o
   2   4   1       19.19       18.40      0.67 o
   3   4   1     1177.77     1190.41     10.32 o
   4   4   1      399.58      371.91      4.25 o
   5   4   1       44.62       37.89      1.14 o
   6   4   1        0.06        1.38      0.47 o
   7   4   1       10.80        8.38      0.78 o
   8   4   1      254.45      265.37      4.06 o
   9   4   1      170.39      170.37      4.56 o
  10   4   1       19.89       16.46      1.60 o
  11   4   1        2.02       -0.60      1.20 o
  12   4   1        6.58        4.76      1.41 o
  13   4   1        8.84       11.23      2.70 o
  14   4   1        0.19       -0.08      2.98 o
 -15   5   1        0.74        0.88      2.97 o
 -14   5   1        5.07        5.63      2.26 o
 -13   5   1        0.00       -0.24      1.60 o
 -12   5   1        3.40        1.11      1.32 o
 -11   5   1        2.27       -0.14      1.07 o
 -10   5   1       12.06        9.53      1.36 o
  -9   5   1        0.81       -0.28      0.82 o
  -8   5   1      381.43      400.94      5.74 o
  -7   5   1      446.89      460.26      6.28 o
  -6   5   1      151.48      169.72      2.89 o
  -5   5   1        6.60        9.45      0.75 o
  -4   5   1        1.44        0.38      0.41 o
  -3   5   1      196.05      207.39      2.87 o
  -2   5   1        5.74        5.16      0.52 o
  -1   5   1      137.55      147.30      2.12 o
   0   5   1       47.62       60.32      1.60 o
   1   5   1      173.31      162.46      2.22 o
   2   5   1     2614.83     2737.50     24.42 o
   3   5   1      147.63      155.76      2.25 o
   4   5   1      388.51      412.18      5.05 o
   5   5   1      106.81       94.30      2.02 o
   6   5   1      308.40      289.66      4.24 o
   7   5   1      648.96      660.49      8.24 o
   8   5   1      217.12      238.51      3.89 o
   9   5   1       11.78       13.80      1.47 o
  10   5   1        0.07       -0.38      1.03 o
  11   5   1       15.96       18.18      1.78 o
  12   5   1       10.01       11.82      1.94 o
  13   5   1        1.21       -0.61      2.10 o
  14   5   1        0.41       -0.39      2.52 o
 -14   6   1        1.97        1.23      2.16 o
 -13   6   1        0.60       -1.38      1.61 o
 -12   6   1        3.20        2.89      1.51 o
 -11   6   1        8.53        6.75      1.36 o
 -10   6   1        0.00       -0.66      0.94 o
  -9   6   1        1.08        0.12      0.96 o
  -8   6   1       28.52       23.42      1.44 o
  -7   6   1       88.26       97.26      2.38 o
  -6   6   1      104.56      108.28      2.38 o
  -5   6   1       71.96       79.76      1.98 o
  -4   6   1      111.08      104.20      2.05 o
  -3   6   1       32.69       33.65      1.17 o
  -2   6   1       28.46       28.64      1.23 o
  -1   6   1      410.51      437.97      5.69 o
   0   6   1     1480.16     1571.36     15.76 o
   1   6   1        0.00       -0.90      0.45 o
   2   6   1      761.04      800.03      8.38 o
   3   6   1      575.93      594.87      7.27 o
   4   6   1        0.58       -0.27      0.51 o
   5   6   1      493.22      517.71      6.29 o
   6   6   1       87.51       74.97      2.07 o
   7   6   1        0.07       -1.66      0.83 o
   8   6   1       84.98       85.56      2.92 o
   9   6   1       60.72       63.28      2.76 o
  10   6   1        2.37       -0.29      1.07 o
  11   6   1       12.89       12.06      1.70 o
  12   6   1        3.62        4.02      1.65 o
  13   6   1        2.80        3.53      2.41 o
  14   6   1        1.04       -0.60      3.06 o
 -14   7   1        0.24        4.66      2.27 o
 -13   7   1        0.05        0.41      1.80 o
 -12   7   1        0.17       -1.27      1.37 o
 -11   7   1        0.51        0.00      1.33 o
 -10   7   1       13.03       12.70      1.65 o
  -9   7   1        0.14       -1.52      0.93 o
  -8   7   1        0.00       -1.73      0.87 o
  -7   7   1      280.41      284.86      4.91 o
  -6   7   1      125.65      118.52      2.68 o
  -5   7   1       16.47       14.77      1.07 o
  -4   7   1      224.14      200.43      3.11 o
  -3   7   1        0.06        0.06      0.53 o
  -2   7   1      124.59      115.09      2.53 o
  -1   7   1       87.09       93.74      2.21 o
   0   7   1      809.90      910.07     10.45 o
   1   7   1      350.37      363.38      4.98 o
   2   7   1      100.41      111.68      2.22 o
   3   7   1        1.15       -0.27      0.52 o
   4   7   1      161.16      159.59      2.81 o
   5   7   1       15.46       18.44      1.16 o
   6   7   1      386.91      394.75      6.88 o
   7   7   1      143.21      141.64      3.71 o
   8   7   1       38.62       33.76      2.18 o
   9   7   1       10.21       10.47      1.53 o
  10   7   1        0.00        1.70      1.34 o
  11   7   1        1.16        1.87      1.38 o
  12   7   1        2.83        2.44      1.92 o
  13   7   1        0.00       -2.02      2.00 o
 -13   8   1        2.00        6.13      2.26 o
 -12   8   1        5.02        6.73      2.16 o
 -11   8   1        3.80        2.74      1.57 o
 -10   8   1        0.00       -0.68      1.33 o
  -9   8   1        2.17        0.52      1.26 o
  -8   8   1        0.05       -1.49      1.07 o
  -7   8   1       60.05       54.70      2.47 o
  -6   8   1       65.90       67.15      2.17 o
  -5   8   1       35.81       33.81      1.60 o
  -4   8   1       89.62       83.12      2.18 o
  -3   8   1       33.72       32.04      1.43 o
  -2   8   1        0.79        1.00      0.71 o
  -1   8   1       49.35       48.31      2.22 o
   0   8   1       37.58       43.38      1.63 o
   1   8   1       47.76       54.49      1.83 o
   2   8   1       43.49       45.12      1.60 o
   3   8   1      208.65      223.01      3.59 o
   4   8   1        2.00        1.21      0.75 o
   5   8   1        3.42        3.73      0.97 o
   6   8   1     1140.01     1171.55     16.81 o
   7   8   1       17.40       20.78      1.98 o
   8   8   1        4.05        0.18      1.17 o
   9   8   1       13.78       18.24      2.08 o
  10   8   1        0.87        1.13      1.29 o
  11   8   1        0.14       -2.48      1.43 o
  12   8   1        6.59        7.44      2.37 o
  13   8   1        0.79        0.99      2.43 o
 -13   9   1        0.44        2.23      2.57 o
 -12   9   1        0.04        0.42      2.01 o
 -11   9   1        0.56        2.76      2.09 o
 -10   9   1        4.35        5.84      1.65 o
  -9   9   1        4.81        4.50      1.61 o
  -8   9   1       81.77       89.20      3.42 o
  -7   9   1       34.01       28.92      2.16 o
  -6   9   1       55.31       63.45      2.78 o
  -5   9   1      560.82      567.35     10.83 o
  -4   9   1       25.26       19.95      1.47 o
  -3   9   1      216.03      219.74      3.99 o
  -2   9   1      147.58      154.44      4.06 o
  -1   9   1       34.49       36.75      1.90 o
   0   9   1        0.79        1.07      0.85 o
   1   9   1      107.34      114.62      2.98 o
   2   9   1        2.75        2.80      0.86 o
   3   9   1       59.11       57.88      2.18 o
   4   9   1        3.43        1.27      1.04 o
   5   9   1        1.35       -1.51      1.13 o
   6   9   1       15.87       13.97      1.63 o
   7   9   1       47.72       37.13      2.37 o
   8   9   1        3.02        1.47      1.30 o
   9   9   1        5.77        5.79      1.62 o
  10   9   1        0.04       -1.22      1.52 o
  11   9   1        1.70        3.51      2.22 o
  12   9   1        3.23        4.51      2.48 o
 -12  10   1        0.29        1.41      2.63 o
 -11  10   1        4.08        5.66      2.41 o
 -10  10   1       12.37       11.27      2.62 o
  -9  10   1        0.70       -0.33      1.52 o
  -8  10   1        2.52        2.92      1.61 o
  -7  10   1      114.07      123.81      4.87 o
  -6  10   1       16.38       17.32      1.83 o
  -5  10   1      632.25      665.62     10.97 o
  -4  10   1        1.27        0.95      1.31 o
  -3  10   1       55.35       55.83      2.53 o
  -2  10   1       85.50       87.94      3.31 o
  -1  10   1      107.74      113.08      3.52 o
   0  10   1       12.30        9.99      1.44 o
   1  10   1       31.52       33.99      2.60 o
   2  10   1       25.38       23.70      1.89 o
   3  10   1        9.97        8.89      1.45 o
   4  10   1       40.31       41.42      2.42 o
   5  10   1        7.06        4.88      1.42 o
   6  10   1        1.12        1.25      1.22 o
   7  10   1       13.70       15.04      1.94 o
   8  10   1       24.42       31.59      2.58 o
   9  10   1        8.06       11.06      2.05 o
  10  10   1       12.74       13.78      2.86 o
  11  10   1        2.79       -0.52      2.14 o
 -11  11   1        9.18       17.50      4.16 o
 -10  11   1        8.46       11.33      2.73 o
  -9  11   1        0.41        4.02      1.97 o
  -8  11   1       32.11       35.03      3.34 o
  -7  11   1       57.75       62.31      4.46 o
  -6  11   1       30.96       29.57      2.49 o
  -5  11   1        7.71        8.32      1.81 o
  -4  11   1       22.97       24.65      2.11 o
  -3  11   1       45.73       47.82      2.69 o
  -2  11   1        0.88        3.40      1.50 o
  -1  11   1        9.15       11.54      1.78 o
   0  11   1        5.52        3.67      1.49 o
   1  11   1       36.43       37.48      2.58 o
   2  11   1        2.03       -0.46      1.17 o
   3  11   1       50.29       51.72      2.79 o
   4  11   1       26.18       26.88      2.31 o
   5  11   1        1.53       -0.89      1.25 o
   6  11   1        1.49        1.95      1.62 o
   7  11   1       36.21       45.19      3.26 o
   8  11   1        2.25        6.57      2.12 o
   9  11   1       26.02       36.33      3.81 o
  10  11   1        0.02       -0.03      2.29 o
 -10  12   1        0.50        1.13      2.72 o
  -9  12   1        0.15        1.32      2.25 o
  -8  12   1        0.21        0.52      2.15 o
  -7  12   1       12.75       12.91      2.37 o
  -6  12   1       38.87       44.25      3.20 o
  -5  12   1        4.17       -0.48      1.55 o
  -4  12   1       81.62       82.76      3.80 o
  -3  12   1        4.44        3.04      1.63 o
  -2  12   1       11.92       11.51      2.54 o
  -1  12   1       81.73       94.74      4.48 o
   0  12   1        0.00       -0.95      1.56 o
   1  12   1        1.39       -1.20      1.36 o
   2  12   1       11.86       11.81      2.00 o
   3  12   1       16.59       21.92      2.26 o
   4  12   1        0.02        0.33      1.45 o
   5  12   1        9.96       10.32      1.96 o
   6  12   1        3.72        2.50      1.80 o
   7  12   1        5.05        6.10      3.13 o
   8  12   1       11.92       13.09      3.09 o
   9  12   1        7.61       15.24      3.09 o
  -9  13   1        9.68        4.57      3.08 o
  -8  13   1        0.13        4.05      2.87 o
  -7  13   1        0.07       -2.17      2.22 o
  -6  13   1        5.40        3.63      2.22 o
  -5  13   1        1.72        1.92      2.03 o
  -4  13   1        3.46        4.55      2.05 o
  -3  13   1       13.64       10.20      2.16 o
  -2  13   1        4.70        4.97      2.04 o
  -1  13   1       12.84        8.28      2.34 o
   0  13   1       16.91       13.50      2.59 o
   1  13   1        1.41        0.05      1.76 o
   2  13   1        3.58        2.48      1.89 o
   3  13   1        9.05       12.91      2.28 o
   4  13   1        1.65        0.12      1.79 o
   5  13   1        1.71        1.77      1.92 o
   6  13   1       35.71       45.37      3.63 o
   7  13   1        5.62        8.37      2.87 o
   8  13   1        6.45        4.13      2.82 o
  -7  14   1        0.14       -1.84      2.73 o
  -6  14   1        2.68        0.30      2.84 o
  -5  14   1        0.59        2.32      2.95 o
  -4  14   1        1.34        1.81      2.29 o
  -3  14   1        0.93       -0.24      2.16 o
  -2  14   1        0.02        2.56      2.21 o
  -1  14   1        1.32       -0.68      2.63 o
   0  14   1        3.07        1.97      2.39 o
   1  14   1        5.41        8.56      2.69 o
   2  14   1       11.31        9.98      2.61 o
   3  14   1        2.33       -1.44      2.21 o
   4  14   1       24.52       24.32      3.73 o
   5  14   1        3.90        9.60      2.98 o
   6  14   1        5.55        6.20      2.91 o
  -4  15   1        3.02        2.39      3.24 o
  -3  15   1        3.38        5.25      3.47 o
  -2  15   1        0.10        0.80      2.91 o
  -1  15   1        1.93        1.60      3.13 o
   0  15   1        5.22        6.07      3.30 o
   1  15   1        0.37       -3.25      2.73 o
   2  15   1        1.09        1.05      2.69 o
   3  15   1        0.18       -1.31      2.53 o
   4  15   1        1.08       -0.27      3.92 o
 -16   0   2        1.26       -2.97      4.66 o
 -15   0   2        0.04       -1.06      3.00 o
 -14   0   2       18.83       18.17      3.61 o
 -13   0   2      103.77      104.39      6.00 o
 -12   0   2      151.86      147.25      5.76 o
 -11   0   2       23.94       24.50      2.19 o
 -10   0   2        4.74        3.86      1.00 o
  -9   0   2       91.26       81.48      2.73 o
  -8   0   2      119.78      127.64      2.94 o
  -7   0   2      877.72      967.10     13.54 o
  -6   0   2     1633.04     1601.65     20.46 o
  -5   0   2       58.19       84.90      1.56 o
  -4   0   2       50.68       57.74      1.14 o
  -3   0   2      670.23      615.74      7.99 o
  -2   0   2     3333.04     2958.56     74.65 o
   0   0   2      560.19      263.74      7.49 o
   1   0   2     9236.17     8913.23    104.25 o
   2   0   2       56.51       52.52      1.11 o
   3   0   2      174.54      211.23      3.14 o
   4   0   2      632.16      682.25      9.10 o
   5   0   2      302.09      335.25      6.81 o
   6   0   2      322.76      339.89      6.13 o
   7   0   2       57.27       61.76      2.21 o
   8   0   2      883.47      900.60     17.44 o
   9   0   2       57.07       66.17      4.46 o
  10   0   2      159.53      169.07      6.60 o
  11   0   2      116.27      137.66      6.19 o
  12   0   2        4.69        5.94      3.82 o
  13   0   2        6.51        2.16      3.18 o
  14   0   2        0.00       -1.12      2.95 o
  15   0   2        0.00       -3.82      5.09 o
 -16   1   2        0.01        2.27      2.46 o
 -15   1   2        0.00       -0.26      1.92 o
 -14   1   2        4.37        4.56      1.91 o
 -13   1   2       34.93       35.23      2.72 o
 -12   1   2      121.86      123.73      3.72 o
 -11   1   2       19.98       22.42      1.46 o
 -10   1   2       21.48       20.99      1.12 o
  -9   1   2        1.67        3.12      0.61 o
  -8   1   2      311.30      322.85      4.32 o
  -7   1   2      653.52      670.03      7.28 o
  -6   1   2       96.75      107.80      1.75 o
  -5   1   2      105.72      106.45      1.32 o
  -4   1   2      799.54      794.89      7.18 o
  -3   1   2      512.77      537.38      5.15 o
  -2   1   2       73.14       76.45      0.97 o
  -1   1   2       60.75       50.09      3.58 o
   0   1   2      888.53      798.65     30.58 o
   1   1   2     7473.30     7220.30     60.03 o
   2   1   2    16472.30    16011.37    136.12 o
   3   1   2       20.44       27.13      0.58 o
   4   1   2      288.89      290.93      2.97 o
   5   1   2      127.70      127.57      1.86 o
   6   1   2      173.08      190.99      2.70 o
   7   1   2      378.49      411.40      5.46 o
   8   1   2        3.26        4.72      0.80 o
   9   1   2        7.45       12.05      1.12 o
  10   1   2        3.60        5.32      1.24 o
  11   1   2       30.57       31.82      2.42 o
  12   1   2       29.96       31.40      3.18 o
  13   1   2       18.52       17.30      4.83 o
  14   1   2        3.03        4.52      2.29 o
 -16   2   2        1.38        7.51      2.81 o
 -15   2   2        3.59        6.27      2.16 o
 -14   2   2        3.09        1.87      2.31 o
 -13   2   2       40.67       40.63      2.78 o
 -12   2   2       16.00       16.86      1.65 o
 -11   2   2      114.19      114.96      3.30 o
 -10   2   2       13.75       12.23      1.00 o
  -9   2   2        0.31        0.50      0.58 o
  -8   2   2       78.00       86.86      1.71 o
  -7   2   2       32.77       32.55      0.99 o
  -6   2   2      927.89      927.98      9.45 o
  -5   2   2      827.82      952.27      8.65 o
  -4   2   2      458.41      408.82      3.96 o
  -3   2   2      208.71      214.78      2.36 o
  -2   2   2     3292.67     3211.71     27.48 o
  -1   2   2       41.63       37.60      0.59 o
   0   2   2       56.83       56.22      0.76 o
   1   2   2    40399.70    38645.15    312.00 o
   2   2   2       48.92       64.15      0.88 o
   3   2   2      430.27      471.17      4.38 o
   4   2   2       10.53       10.23      0.52 o
   5   2   2      297.38      320.40      3.83 o
   6   2   2       36.10       32.35      1.01 o
   7   2   2        0.06       -0.22      0.48 o
   8   2   2      113.84      117.92      2.47 o
   9   2   2      128.10      134.79      2.95 o
  10   2   2       19.79       19.57      1.73 o
  11   2   2       17.42       19.24      1.89 o
  12   2   2        2.78        2.66      1.59 o
  13   2   2        5.52        8.99      2.55 o
  14   2   2        1.12        3.64      3.56 o
 -16   3   2        0.05       -2.91      3.36 o
 -15   3   2        0.03       -1.04      1.87 o
 -14   3   2       21.88       23.59      2.52 o
 -13   3   2       21.42       19.31      2.14 o
 -12   3   2       64.92       70.43      3.04 o
 -11   3   2        5.92        2.97      1.24 o
 -10   3   2        6.87        4.85      1.01 o
  -9   3   2      148.43      144.14      2.94 o
  -8   3   2      146.25      142.70      2.49 o
  -7   3   2       52.65       57.16      1.38 o
  -6   3   2       54.74       68.13      1.40 o
  -5   3   2     1448.45     1676.16     16.08 o
  -4   3   2       10.33       11.03      0.53 o
  -3   3   2     3194.92     3157.78     28.51 o
  -2   3   2       49.03       63.62      1.08 o
  -1   3   2      639.27      620.41      6.34 o
   0   3   2      298.67      303.95      3.11 o
   1   3   2     6667.31     6797.17     55.04 o
   2   3   2       17.67       25.86      0.61 o
   3   3   2      739.15      758.45      6.87 o
   4   3   2       28.98       36.74      1.24 o
   5   3   2        0.11       -0.10      0.38 o
   6   3   2      108.03      119.25      2.09 o
   7   3   2        9.51       11.29      0.75 o
   8   3   2       53.58       54.68      1.58 o
   9   3   2       76.17       78.93      2.52 o
  10   3   2      148.08      160.99      3.87 o
  11   3   2        2.23        3.91      1.20 o
  12   3   2        2.53        0.00      2.04 o
  13   3   2       14.80       16.87      2.53 o
  14   3   2        1.80        0.90      2.92 o
 -15   4   2        0.90        1.59      1.93 o
 -14   4   2        0.01        1.00      1.52 o
 -13   4   2        0.00       -1.21      1.43 o
 -12   4   2        1.44        0.53      1.41 o
 -11   4   2       73.95       66.67      2.63 o
 -10   4   2       36.29       36.13      2.39 o
  -9   4   2       13.48       13.36      1.21 o
  -8   4   2      109.47      115.31      2.44 o
  -7   4   2       26.17       24.74      1.07 o
  -6   4   2        5.42        5.36      0.57 o
  -5   4   2      584.87      689.95      7.37 o
  -4   4   2       58.72       55.90      1.19 o
  -3   4   2     1638.32     1707.55     15.87 o
  -2   4   2     1417.57     1439.49     13.76 o
  -1   4   2      497.98      527.01      5.51 o
   0   4   2        0.63        0.73      0.30 o
   1   4   2     1285.80     1387.59     12.04 o
   2   4   2     2115.03     2153.62     17.63 o
   3   4   2     2777.22     2761.96     23.48 o
   4   4   2      602.92      631.72      6.65 o
   5   4   2     1157.26     1186.49     12.47 o
   6   4   2        6.05        7.74      0.71 o
   7   4   2        0.67        0.69      0.57 o
   8   4   2        2.91        2.86      0.80 o
   9   4   2       36.95       33.59      1.87 o
  10   4   2       33.96       37.88      2.01 o
  11   4   2        2.81        0.66      1.16 o
  12   4   2        4.38        3.18      1.67 o
  13   4   2        6.60        7.25      2.10 o
  14   4   2       28.79       26.60      3.69 o
 -15   5   2        0.03       -2.00      1.99 o
 -14   5   2        0.00       -2.69      1.64 o
 -13   5   2        0.05        1.03      1.47 o
 -12   5   2       45.65       40.59      2.64 o
 -11   5   2       33.11       27.31      1.93 o
 -10   5   2        4.09        3.47      1.00 o
  -9   5   2        0.45        0.43      0.75 o
  -8   5   2        0.25        0.80      0.66 o
  -7   5   2        2.63        0.77      0.54 o
  -6   5   2       96.35      113.31      2.20 o
  -5   5   2       25.60       32.39      1.22 o
  -4   5   2      275.63      276.24      3.67 o
  -3   5   2      225.12      251.01      3.17 o
  -2   5   2      345.21      342.04      4.12 o
  -1   5   2      950.94     1025.28      9.93 o
   0   5   2     1020.23     1118.09     10.75 o
   1   5   2       22.81       18.14      0.76 o
   2   5   2      268.38      246.08      3.06 o
   3   5   2      332.14      303.96      3.71 o
   4   5   2        1.68        0.46      0.49 o
   5   5   2       29.57       34.61      1.21 o
   6   5   2        0.26       -0.19      0.53 o
   7   5   2       93.67       94.86      2.29 o
   8   5   2        2.41        2.77      0.93 o
   9   5   2       74.66       79.60      2.76 o
  10   5   2        4.93        2.55      1.22 o
  11   5   2        0.46       -0.09      1.22 o
  12   5   2        3.53        1.00      1.88 o
  13   5   2        2.91        6.30      2.51 o
  14   5   2       14.72       20.45      4.82 o
 -15   6   2        0.07        0.56      3.00 o
 -14   6   2        1.19        0.76      1.99 o
 -13   6   2        0.11        0.45      1.54 o
 -12   6   2        1.08        1.52      1.45 o
 -11   6   2       15.39       10.62      1.70 o
 -10   6   2        9.74        9.73      1.37 o
  -9   6   2        0.44       -0.38      0.85 o
  -8   6   2        0.07       -0.13      0.71 o
  -7   6   2       37.09       35.01      1.52 o
  -6   6   2       18.48       15.87      1.08 o
  -5   6   2       13.76       17.49      1.03 o
  -4   6   2       43.51       45.36      1.41 o
  -3   6   2       71.77       76.35      1.67 o
  -2   6   2       86.58      102.13      2.03 o
  -1   6   2      112.38      120.41      2.16 o
   0   6   2       26.92       30.41      1.17 o
   1   6   2      185.37      211.73      2.93 o
   2   6   2      455.10      464.87      5.48 o
   3   6   2      232.74      248.92      3.43 o
   4   6   2      222.04      211.67      3.12 o
   5   6   2       17.52       17.90      1.11 o
   6   6   2       60.52       59.45      2.00 o
   7   6   2       70.67       72.90      2.19 o
   8   6   2      145.66      149.26      3.86 o
   9   6   2        1.08       -0.54      1.09 o
  10   6   2       24.21       23.16      2.00 o
  11   6   2        2.06        1.98      1.51 o
  12   6   2        3.39        3.23      1.59 o
  13   6   2        0.01        0.46      2.33 o
 -14   7   2        2.01        0.60      2.41 o
 -13   7   2        7.36        5.89      2.15 o
 -12   7   2        0.52       -0.66      1.52 o
 -11   7   2        9.88        7.99      1.68 o
 -10   7   2        0.45        0.05      1.48 o
  -9   7   2        1.55        1.02      1.01 o
  -8   7   2        5.36        4.65      1.14 o
  -7   7   2        0.44       -0.53      0.82 o
  -6   7   2      323.97      336.63      5.23 o
  -5   7   2       28.61       30.59      1.41 o
  -4   7   2        0.58        1.11      0.58 o
  -3   7   2       41.56       38.88      1.38 o
  -2   7   2        0.23        0.87      0.58 o
  -1   7   2      179.21      189.36      3.24 o
   0   7   2      229.39      247.36      3.93 o
   1   7   2      796.41      870.04      9.42 o
   2   7   2      349.30      386.03      5.23 o
   3   7   2       89.98       90.97      2.07 o
   4   7   2      153.25      163.91      3.00 o
   5   7   2      119.54      114.45      2.81 o
   6   7   2      325.46      330.26      5.54 o
   7   7   2      148.67      153.15      4.90 o
   8   7   2       34.34       33.20      2.05 o
   9   7   2        0.35        1.13      1.17 o
  10   7   2       12.55       15.92      1.83 o
  11   7   2        6.58        5.87      1.66 o
  12   7   2        0.25        0.08      1.82 o
  13   7   2        0.99        1.98      2.26 o
 -14   8   2        3.04        1.62      2.65 o
 -13   8   2       17.82       15.52      3.06 o
 -12   8   2        1.15        0.73      1.82 o
 -11   8   2        0.00        0.72      1.44 o
 -10   8   2        2.01        1.62      1.41 o
  -9   8   2        0.16       -2.33      1.16 o
  -8   8   2       11.64       10.34      1.80 o
  -7   8   2      126.81      144.60      4.08 o
  -6   8   2       33.05       34.29      1.97 o
  -5   8   2       30.54       33.62      1.61 o
  -4   8   2       90.03       93.15      2.42 o
  -3   8   2       56.19       45.33      1.73 o
  -2   8   2        4.11        6.36      1.02 o
  -1   8   2       26.43       24.91      1.42 o
   0   8   2       74.17       80.50      2.37 o
   1   8   2        2.32        6.83      0.91 o
   2   8   2       21.24       23.72      1.38 o
   3   8   2      276.30      288.49      4.45 o
   4   8   2      321.59      328.13      5.10 o
   5   8   2       54.65       58.86      2.16 o
   6   8   2        5.88        6.68      1.42 o
   7   8   2       42.31       43.54      2.40 o
   8   8   2       16.54       16.66      1.89 o
   9   8   2       12.98       12.09      1.69 o
  10   8   2        0.42       -0.13      1.50 o
  11   8   2        0.84        1.52      1.83 o
  12   8   2        4.70        1.11      2.09 o
 -13   9   2        0.53       -0.79      2.39 o
 -12   9   2        9.18        9.41      3.55 o
 -11   9   2        0.04       -2.18      1.59 o
 -10   9   2        2.12        3.43      1.63 o
  -9   9   2        0.26       -1.27      1.39 o
  -8   9   2        4.61        2.93      1.43 o
  -7   9   2      329.46      347.04      7.10 o
  -6   9   2       16.96       18.57      1.68 o
  -5   9   2      331.16      351.84      6.35 o
  -4   9   2        5.70        7.21      1.16 o
  -3   9   2      289.19      291.74      4.99 o
  -2   9   2       63.60       63.99      2.30 o
  -1   9   2       50.46       57.77      2.20 o
   0   9   2        5.21        5.29      1.04 o
   1   9   2      217.26      207.54      4.00 o
   2   9   2      102.27      112.16      3.01 o
   3   9   2        0.00       -0.23      0.86 o
   4   9   2       63.18       64.34      2.52 o
   5   9   2        0.02       -1.39      1.04 o
   6   9   2       15.57       13.56      1.61 o
   7   9   2        0.20       -0.68      1.17 o
   8   9   2        3.00        2.50      1.35 o
   9   9   2        3.26        3.70      1.53 o
  10   9   2        0.43        1.97      1.81 o
  11   9   2        0.30        2.49      2.23 o
  12   9   2        3.35        6.17      2.53 o
 -12  10   2        1.26       -0.87      2.42 o
 -11  10   2        2.02        4.66      2.52 o
 -10  10   2        0.01        2.28      1.88 o
  -9  10   2       28.12       25.17      2.46 o
  -8  10   2        1.76        1.34      1.56 o
  -7  10   2        4.31        5.19      1.62 o
  -6  10   2      144.45      165.42      4.78 o
  -5  10   2       51.80       52.01      2.63 o
  -4  10   2      211.28      223.23      4.92 o
  -3  10   2      119.83      121.03      4.26 o
  -2  10   2        1.02        0.69      1.19 o
  -1  10   2        0.01       -0.23      1.07 o
   0  10   2        8.75        9.40      1.50 o
   1  10   2       64.83       66.96      2.74 o
   2  10   2       24.89       24.20      1.88 o
   3  10   2        0.08        0.38      1.00 o
   4  10   2        0.04       -1.69      1.10 o
   5  10   2       25.03       20.00      1.95 o
   6  10   2       11.35       10.35      1.65 o
   7  10   2        1.68        1.56      1.42 o
   8  10   2        0.19        0.72      1.84 o
   9  10   2        0.05       -0.40      2.29 o
  10  10   2        0.77        2.75      2.82 o
  11  10   2        5.62        7.09      2.56 o
 -11  11   2        0.57        0.65      2.63 o
 -10  11   2        7.65       12.97      3.20 o
  -9  11   2       29.83       32.43      3.60 o
  -8  11   2       21.69       25.55      2.56 o
  -7  11   2       11.29       11.29      1.92 o
  -6  11   2        0.62       -0.23      1.38 o
  -5  11   2        3.58        4.23      1.67 o
  -4  11   2       31.60       27.79      2.42 o
  -3  11   2      102.16      109.07      4.02 o
  -2  11   2        4.63        4.12      1.70 o
  -1  11   2        0.00       -1.70      1.34 o
   0  11   2       51.12       47.09      3.14 o
   1  11   2        3.06        1.70      1.39 o
   2  11   2        3.82        0.91      1.34 o
   3  11   2        8.85        6.29      1.55 o
   4  11   2       16.95       18.89      2.04 o
   5  11   2        0.05       -0.93      1.28 o
   6  11   2        4.45        2.22      1.46 o
   7  11   2        0.03        1.00      1.53 o
   8  11   2        1.81        1.69      2.09 o
   9  11   2        6.02        7.17      2.53 o
  10  11   2        0.02       -2.73      2.24 o
 -10  12   2        0.71        3.04      3.06 o
  -9  12   2        0.00        0.56      2.51 o
  -8  12   2        1.69        0.51      2.41 o
  -7  12   2        7.56        6.22      2.38 o
  -6  12   2        4.39        4.94      1.75 o
  -5  12   2       17.57       14.16      2.17 o
  -4  12   2       32.31       37.46      2.79 o
  -3  12   2        2.95        2.31      1.54 o
  -2  12   2       54.39       51.86      3.58 o
  -1  12   2       14.38       10.00      2.11 o
   0  12   2        2.48        1.27      1.56 o
   1  12   2       63.49       58.01      3.41 o
   2  12   2        5.00        3.14      1.62 o
   3  12   2        4.94        7.42      1.77 o
   4  12   2        4.42        4.29      1.60 o
   5  12   2        5.88        4.23      1.66 o
   6  12   2        5.44       10.48      2.35 o
   7  12   2        0.23        1.89      2.27 o
   8  12   2       18.05       19.79      4.17 o
   9  12   2       14.27       20.96      4.09 o
  -9  13   2        0.00        2.96      2.96 o
  -8  13   2        3.71        4.44      2.84 o
  -7  13   2        1.42        3.55      2.83 o
  -6  13   2        0.06       -3.52      2.26 o
  -5  13   2        5.54        6.66      2.67 o
  -4  13   2       45.09       49.33      4.00 o
  -3  13   2       10.86       11.80      2.17 o
  -2  13   2       33.77       40.26      3.13 o
  -1  13   2        1.14        2.06      1.85 o
   0  13   2       12.44       14.40      2.15 o
   1  13   2        3.73        4.81      1.92 o
   2  13   2        0.03       -0.03      1.72 o
   3  13   2        9.72        9.32      2.12 o
   4  13   2        0.52       -1.82      1.92 o
   5  13   2        3.88        0.44      2.16 o
   6  13   2        1.02        3.70      2.30 o
   7  13   2        0.21       -0.15      2.64 o
  -7  14   2        0.42       -0.26      2.84 o
  -6  14   2        0.49       -2.10      2.51 o
  -5  14   2        3.53        6.40      3.09 o
  -4  14   2        0.09       -0.96      3.43 o
  -3  14   2        0.21        2.29      2.95 o
  -2  14   2        3.95        3.51      2.80 o
  -1  14   2       12.12        8.07      3.61 o
   0  14   2        4.73        2.61      2.86 o
   1  14   2        6.69        8.29      3.73 o
   2  14   2        1.10        1.62      2.27 o
   3  14   2        0.00       -0.02      2.43 o
   4  14   2        3.42        5.95      2.75 o
   5  14   2        2.10        1.69      2.82 o
   6  14   2        1.24        5.26      3.04 o
  -4  15   2        0.26       -1.14      3.16 o
  -3  15   2        5.51        6.65      3.30 o
  -2  15   2        1.59        2.56      2.94 o
  -1  15   2        0.41        2.10      2.95 o
   0  15   2       10.02       15.77      3.79 o
   1  15   2        0.99        2.11      3.07 o
   2  15   2       22.92       26.88      3.96 o
   3  15   2        0.26        2.52      2.92 o
 -16   1   3        1.21        3.63      2.77 o
 -15   1   3        1.17        1.44      1.88 o
 -14   1   3       28.70       28.85      2.90 o
 -13   1   3       23.94       25.60      2.37 o
 -12   1   3        0.01        3.89      1.22 o
 -11   1   3       68.98       62.45      2.10 o
 -10   1   3      102.51      107.57      2.49 o
  -9   1   3        3.55        4.34      0.63 o
  -8   1   3       57.71       51.78      1.25 o
  -7   1   3       37.60       32.94      0.89 o
  -6   1   3      530.29      614.42      6.61 o
  -5   1   3        3.87        1.71      0.24 o
  -4   1   3       96.74      101.32      1.21 o
  -3   1   3      761.27      762.49      7.39 o
  -2   1   3     5225.61     4994.51     62.75 o
  -1   1   3     4683.82     4676.74     80.99 o
   0   1   3     6810.29     6569.84     71.55 o
   1   1   3     3961.65     4087.07     35.57 o
   2   1   3        8.52       11.03      0.38 o
   3   1   3      191.25      213.54      2.29 o
   4   1   3      370.63      379.82      4.16 o
   5   1   3      102.38      117.27      1.81 o
   6   1   3       23.93       26.81      0.97 o
   7   1   3       78.92       85.84      1.93 o
   8   1   3       20.60       18.08      1.62 o
   9   1   3       17.28       22.71      2.08 o
  10   1   3       10.14       11.75      1.64 o
  11   1   3       24.28       30.56      2.91 o
  12   1   3        0.93        3.09      2.01 o
  13   1   3        1.25        1.68      2.05 o
  14   1   3        0.23       -1.28      2.19 o
 -16   2   3        0.17       -1.03      2.40 o
 -15   2   3        0.80        0.86      1.86 o
 -14   2   3        7.10        4.86      1.94 o
 -13   2   3       11.77        8.84      1.75 o
 -12   2   3      104.66       94.29      3.20 o
 -11   2   3      118.50      115.28      3.13 o
 -10   2   3       39.87       35.47      1.62 o
  -9   2   3       19.46       22.61      1.03 o
  -8   2   3       23.68       32.15      1.08 o
  -7   2   3        0.01        0.14      0.34 o
  -6   2   3     1123.09     1163.82     12.43 o
  -5   2   3     1083.43     1196.15     10.96 o
  -4   2   3      281.03      305.19      3.38 o
  -3   2   3       47.82       56.78      0.92 o
  -2   2   3      294.85      295.76      3.24 o
  -1   2   3     3251.23     3237.71     31.58 o
   0   2   3      345.72      312.00      3.21 o
   1   2   3      391.46      435.02      3.85 o
   2   2   3     4555.65     4556.01     37.98 o
   3   2   3     4517.73     4762.07     39.77 o
   4   2   3       16.12       20.22      0.69 o
   5   2   3        2.62        2.62      0.43 o
   6   2   3       28.87       35.84      1.03 o
   7   2   3       98.20       98.05      2.68 o
   8   2   3        2.69        1.94      0.74 o
   9   2   3       52.97       60.35      2.19 o
  10   2   3       30.90       31.49      1.92 o
  11   2   3       10.64        4.36      2.17 o
  12   2   3       40.13       49.10      3.79 o
  13   2   3       12.73       14.02      2.80 o
  14   2   3        0.94       -0.52      2.22 o
 -16   3   3        1.56        2.87      2.59 o
 -15   3   3        4.63        8.87      2.10 o
 -14   3   3        0.00        1.99      1.49 o
 -13   3   3       19.88       22.44      2.25 o
 -12   3   3        2.43        1.45      1.36 o
 -11   3   3        0.20       -0.01      0.90 o
 -10   3   3        3.89        3.26      0.85 o
  -9   3   3      231.73      240.51      4.12 o
  -8   3   3       65.41       60.22      1.57 o
  -7   3   3       91.71       95.14      1.78 o
  -6   3   3      249.23      244.84      3.43 o
  -5   3   3     3638.36     3827.69     37.93 o
  -4   3   3     4154.36     4318.23     39.10 o
  -3   3   3      366.86      357.47      3.53 o
  -2   3   3        5.10        7.65      0.40 o
  -1   3   3      409.41      419.17      4.56 o
   0   3   3     1101.98     1069.48      9.20 o
   1   3   3     1862.16     1911.46     15.52 o
   2   3   3     1878.21     1833.24     15.28 o
   3   3   3       56.70       46.27      1.01 o
   4   3   3      359.59      385.12      4.27 o
   5   3   3      323.18      315.83      4.05 o
   6   3   3       28.77       32.36      1.13 o
   7   3   3      111.83      110.68      2.24 o
   8   3   3       12.44       12.43      1.02 o
   9   3   3       32.32       30.59      1.74 o
  10   3   3        1.83       -0.03      1.08 o
  11   3   3        0.00       -0.71      1.46 o
  12   3   3        0.09        0.73      1.66 o
  13   3   3        0.16        2.72      2.13 o
  14   3   3        0.53        2.99      2.88 o
 -16   4   3        0.62       -0.53      2.36 o
 -15   4   3        0.09       -1.05      1.90 o
 -14   4   3        0.14        0.48      1.53 o
 -13   4   3        0.04       -1.48      1.41 o
 -12   4   3        1.11       -0.86      1.10 o
 -11   4   3        2.13        1.09      0.99 o
 -10   4   3        3.78        4.09      0.90 o
  -9   4   3       13.40       13.65      1.06 o
  -8   4   3        1.30        1.02      0.55 o
  -7   4   3        0.10        1.01      0.50 o
  -6   4   3      303.83      308.99      3.95 o
  -5   4   3     1100.14     1163.96     11.86 o
  -4   4   3      295.52      351.49      4.25 o
  -3   4   3       81.76       97.65      1.49 o
  -2   4   3      375.52      357.84      3.81 o
  -1   4   3       10.66       12.92      0.66 o
   0   4   3      419.99      396.30      3.95 o
   1   4   3      894.36      932.53      8.12 o
   2   4   3       13.46       10.50      0.57 o
   3   4   3     1495.00     1526.18     13.99 o
   4   4   3       64.40       81.59      1.61 o
   5   4   3        5.37        4.14      0.61 o
   6   4   3       16.35       21.46      1.28 o
   7   4   3       87.63       82.25      2.03 o
   8   4   3        0.28       -1.10      0.72 o
   9   4   3        3.51        3.57      1.08 o
  10   4   3        4.43        4.95      1.45 o
  11   4   3        2.28        3.07      1.62 o
  12   4   3        0.55        2.05      1.75 o
  13   4   3        0.22        2.31      1.80 o
 -15   5   3        0.04       -0.35      1.87 o
 -14   5   3        0.85        1.04      1.84 o
 -13   5   3        1.28        0.27      1.46 o
 -12   5   3        4.20        6.22      1.64 o
 -11   5   3        1.42       -0.88      1.11 o
 -10   5   3        0.55       -1.20      0.80 o
  -9   5   3       25.17       26.08      1.42 o
  -8   5   3        1.06        0.62      0.64 o
  -7   5   3       13.66       14.95      0.96 o
  -6   5   3        9.33        8.36      0.74 o
  -5   5   3     1029.80     1080.63     12.90 o
  -4   5   3      149.72      140.30      2.51 o
  -3   5   3      260.93      280.31      3.76 o
  -2   5   3      217.95      257.93      3.38 o
  -1   5   3        0.61        0.17      0.38 o
   0   5   3      134.09      138.15      2.92 o
   1   5   3     1383.45     1642.78     16.32 o
   2   5   3     1505.88     1581.75     16.34 o
   3   5   3     1232.97     1334.24     13.53 o
   4   5   3       83.80       73.34      1.63 o
   5   5   3       52.94       59.94      1.66 o
   6   5   3      165.80      162.23      3.28 o
   7   5   3       83.61       84.34      2.88 o
   8   5   3       14.14       10.13      1.46 o
   9   5   3        0.37       -0.72      1.11 o
  10   5   3        2.50        2.57      1.27 o
  11   5   3        0.02       -0.66      2.57 o
  12   5   3        0.03       -2.99      1.50 o
  13   5   3        0.02       -0.21      2.34 o
 -15   6   3        0.08       -2.61      2.58 o
 -14   6   3        4.80        5.93      2.25 o
 -13   6   3       18.93       18.81      2.25 o
 -12   6   3        4.93        5.04      1.62 o
 -11   6   3       19.00       15.02      1.85 o
 -10   6   3        0.89       -0.73      1.04 o
  -9   6   3        6.65        4.85      1.01 o
  -8   6   3       37.87       38.33      1.64 o
  -7   6   3        8.60        6.76      0.99 o
  -6   6   3       30.27       33.88      1.42 o
  -5   6   3      207.13      224.63      3.58 o
  -4   6   3      480.83      515.39      6.97 o
  -3   6   3       51.87       55.46      1.61 o
  -2   6   3       17.83       17.35      1.01 o
  -1   6   3       54.96       63.11      1.69 o
   0   6   3       80.38       59.37      1.60 o
   1   6   3       20.86       28.43      1.18 o
   2   6   3       69.00       64.57      1.67 o
   3   6   3       14.86       17.60      0.98 o
   4   6   3      365.93      368.28      5.15 o
   5   6   3      275.98      276.04      4.26 o
   6   6   3       19.25       16.14      1.16 o
   7   6   3      428.50      443.49      7.06 o
   8   6   3       41.96       40.76      2.03 o
   9   6   3       10.79        8.87      1.48 o
  10   6   3        1.86       -0.22      1.25 o
  11   6   3        2.18        2.58      1.78 o
  12   6   3        0.68       -1.44      1.67 o
  13   6   3        1.35        3.18      2.65 o
 -14   7   3        1.18        0.60      2.15 o
 -13   7   3        1.12        2.38      1.95 o
 -12   7   3        3.77        7.25      1.91 o
 -11   7   3        3.37        4.17      1.45 o
 -10   7   3       32.20       29.72      2.30 o
  -9   7   3        6.26        3.90      1.11 o
  -8   7   3        3.72        1.64      0.86 o
  -7   7   3        2.94        1.32      0.77 o
  -6   7   3       95.22       93.26      2.38 o
  -5   7   3       65.51       64.88      2.05 o
  -4   7   3       45.63       42.11      1.56 o
  -3   7   3        2.23        0.29      0.59 o
  -2   7   3        7.91        4.25      0.74 o
  -1   7   3      100.32      113.39      2.53 o
   0   7   3      196.32      216.05      3.97 o
   1   7   3      135.14      160.28      2.81 o
   2   7   3       58.25       55.87      1.74 o
   3   7   3       29.97       31.49      1.38 o
   4   7   3       35.94       33.98      1.44 o
   5   7   3      150.70      148.16      2.98 o
   6   7   3       47.22       49.56      2.33 o
   7   7   3       14.25       15.57      1.50 o
   8   7   3      241.45      248.81      5.77 o
   9   7   3        7.74        6.00      1.49 o
  10   7   3        1.96        0.07      1.41 o
  11   7   3        0.93       -0.59      1.51 o
  12   7   3        0.74        0.73      2.04 o
 -14   8   3        0.21        2.09      2.52 o
 -13   8   3        0.17        3.72      2.24 o
 -12   8   3        7.36        7.11      2.31 o
 -11   8   3        2.65        1.10      1.47 o
 -10   8   3        1.66       -0.09      1.34 o
  -9   8   3       16.07        7.99      1.73 o
  -8   8   3        6.07        3.28      1.31 o
  -7   8   3       12.92       12.69      1.61 o
  -6   8   3      352.65      356.41      5.89 o
  -5   8   3       55.77       59.69      2.10 o
  -4   8   3        0.19        1.04      0.72 o
  -3   8   3       28.74       24.23      1.39 o
  -2   8   3        0.02        0.42      0.71 o
  -1   8   3       52.38       45.23      1.83 o
   0   8   3       12.39       15.92      1.21 o
   1   8   3       58.74       62.17      2.03 o
   2   8   3       33.25       31.58      1.50 o
   3   8   3      486.12      518.34      6.86 o
   4   8   3      144.43      153.22      3.34 o
   5   8   3       45.21       44.83      2.07 o
   6   8   3       34.19       34.89      2.17 o
   7   8   3       96.95       86.10      3.39 o
   8   8   3        0.34        1.31      1.32 o
   9   8   3       11.18        9.38      1.87 o
  10   8   3        0.09       -0.49      1.55 o
  11   8   3        1.89        2.07      1.76 o
  12   8   3        0.61       -1.26      2.08 o
 -13   9   3       10.15       12.79      4.10 o
 -12   9   3        0.96        0.55      1.99 o
 -11   9   3        4.87        5.00      3.30 o
 -10   9   3        0.05       -2.59      1.44 o
  -9   9   3        2.35        0.18      1.40 o
  -8   9   3        9.50       12.45      1.93 o
  -7   9   3       99.35      103.57      4.05 o
  -6   9   3       30.42       39.00      2.10 o
  -5   9   3      117.34      115.59      3.27 o
  -4   9   3      125.41      138.09      3.11 o
  -3   9   3      157.54      172.24      3.57 o
  -2   9   3        2.44        1.73      0.90 o
  -1   9   3        0.04       -0.47      0.84 o
   0   9   3        0.03       -0.83      0.83 o
   1   9   3       48.26       44.92      1.93 o
   2   9   3        2.27        2.56      0.91 o
   3   9   3       13.69       13.50      1.53 o
   4   9   3       18.34       17.89      1.57 o
   5   9   3       70.78       74.37      3.00 o
   6   9   3       76.04       84.27      3.47 o
   7   9   3       20.49       20.41      2.05 o
   8   9   3       77.48       93.22      4.78 o
   9   9   3        0.73        1.68      1.58 o
  10   9   3        2.15        2.98      1.84 o
  11   9   3        0.91        0.21      2.09 o
 -12  10   3        2.63        5.29      3.24 o
 -11  10   3        0.13       -1.43      1.98 o
 -10  10   3        5.05        4.14      2.10 o
  -9  10   3        0.11        0.76      1.59 o
  -8  10   3       67.39       66.82      3.49 o
  -7  10   3       14.36       13.08      1.85 o
  -6  10   3        2.56        4.68      1.51 o
  -5  10   3      188.19      193.26      5.87 o
  -4  10   3       34.28       34.27      2.33 o
  -3  10   3      175.13      178.67      4.39 o
  -2  10   3        3.26        1.85      1.24 o
  -1  10   3       68.33       61.65      2.83 o
   0  10   3       49.61       47.63      2.44 o
   1  10   3       17.74       14.36      1.55 o
   2  10   3       14.93       14.23      1.67 o
   3  10   3        0.67       -0.91      1.05 o
   4  10   3       17.67       19.23      1.87 o
   5  10   3       75.72       83.15      3.38 o
   6  10   3        6.30        4.27      1.47 o
   7  10   3       13.61       14.01      2.28 o
   8  10   3        2.37        3.53      1.77 o
   9  10   3        0.00        0.08      2.03 o
  10  10   3        0.42       -2.13      2.10 o
 -11  11   3        1.15       -1.23      2.36 o
 -10  11   3        0.50        1.22      2.38 o
  -9  11   3       11.07        8.51      2.89 o
  -8  11   3       21.26       18.66      3.32 o
  -7  11   3        0.26        0.41      1.45 o
  -6  11   3       25.99       25.25      2.40 o
  -5  11   3       77.96       78.37      3.53 o
  -4  11   3      165.02      169.00      5.29 o
  -3  11   3        5.36        3.71      1.57 o
  -2  11   3       28.47       29.20      2.91 o
  -1  11   3        1.86       -1.74      1.43 o
   0  11   3      110.14      109.04      4.10 o
   1  11   3       28.15       26.68      2.52 o
   2  11   3        3.98        2.80      1.44 o
   3  11   3        1.50        1.53      1.37 o
   4  11   3        0.00       -0.17      1.31 o
   5  11   3        0.63       -0.12      1.40 o
   6  11   3        2.63        1.60      1.56 o
   7  11   3       59.82       68.12      6.99 o
   8  11   3        7.70        9.32      2.53 o
   9  11   3        0.38       -1.46      2.09 o
 -10  12   3        1.15        5.82      2.88 o
  -9  12   3        2.94        6.36      2.76 o
  -8  12   3        8.49       14.27      3.16 o
  -7  12   3        2.51        4.26      2.39 o
  -6  12   3       24.07       19.19      2.66 o
  -5  12   3        4.39        2.90      1.71 o
  -4  12   3      140.18      151.94      4.99 o
  -3  12   3       16.94       17.12      2.18 o
  -2  12   3       26.80       24.56      2.69 o
  -1  12   3        3.79       -0.07      1.63 o
   0  12   3        0.31        0.37      1.45 o
   1  12   3        1.11       -1.09      1.39 o
   2  12   3        3.05        2.45      1.56 o
   3  12   3        0.43       -1.98      1.34 o
   4  12   3        0.24       -0.78      1.50 o
   5  12   3        1.38        2.67      1.91 o
   6  12   3        0.03       -0.72      1.97 o
   7  12   3        0.01       -1.39      2.23 o
   8  12   3        0.16       -0.48      2.35 o
  -9  13   3        0.00        1.01      3.18 o
  -8  13   3        0.21        2.10      3.30 o
  -7  13   3        6.99        7.61      3.14 o
  -6  13   3        3.95        5.62      2.97 o
  -5  13   3        1.39        3.32      2.30 o
  -4  13   3        0.38        0.09      2.30 o
  -3  13   3        3.01        3.06      2.17 o
  -2  13   3        0.00        0.94      2.04 o
  -1  13   3        1.10        4.47      2.12 o
   0  13   3        0.04        0.38      1.90 o
   1  13   3       14.21       16.17      2.71 o
   2  13   3        2.18        1.92      1.94 o
   3  13   3        0.38       -0.81      1.83 o
   4  13   3       13.52       14.89      3.74 o
   5  13   3        5.29        7.43      2.42 o
   6  13   3       11.82       15.57      3.27 o
   7  13   3        0.01       -0.87      2.39 o
  -7  14   3        7.39        8.85      3.59 o
  -6  14   3        3.75       -0.20      2.89 o
  -5  14   3        0.15       -2.02      2.59 o
  -4  14   3        2.95        4.04      2.94 o
  -3  14   3       12.21       14.15      3.48 o
  -2  14   3        5.85        6.80      3.34 o
  -1  14   3       18.88       26.27      4.05 o
   0  14   3       26.04       27.37      4.03 o
   1  14   3        0.07        2.19      2.72 o
   2  14   3        0.42        0.30      3.21 o
   3  14   3        2.96        3.68      2.62 o
   4  14   3        2.90        5.82      2.79 o
   5  14   3        0.18        0.11      3.24 o
  -4  15   3        0.11       -1.90      3.06 o
  -3  15   3       15.43       17.50      4.10 o
  -2  15   3        8.37        6.67      3.55 o
  -1  15   3        0.17        5.25      3.72 o
   0  15   3        0.03        2.77      3.66 o
   1  15   3        0.00        4.19      3.83 o
   2  15   3        0.22        2.50      3.30 o
 -16   0   4        0.39        0.51      2.84 o
 -15   0   4        0.02        0.33      2.36 o
 -14   0   4        0.61       -0.88      1.99 o
 -13   0   4       59.57       57.73      4.41 o
 -12   0   4      519.80      540.15     16.04 o
 -11   0   4      180.11      180.66      5.49 o
 -10   0   4      452.72      464.23      8.52 o
  -9   0   4       20.84       17.27      1.26 o
  -8   0   4      327.01      339.05      6.26 o
  -7   0   4      121.84      168.38      3.77 o
  -6   0   4      174.39      188.09      3.61 o
  -5   0   4     3673.72     3756.20     47.20 o
  -4   0   4       88.43       64.89      1.27 o
  -3   0   4       28.92       32.30      0.86 o
  -2   0   4       27.67       28.10      2.12 o
  -1   0   4      186.73      221.74      9.33 o
   0   0   4      174.50      169.24      3.33 o
   1   0   4     2028.73     2031.11     26.61 o
   2   0   4      562.08      593.65      7.09 o
   3   0   4      736.36      772.55     12.24 o
   4   0   4       35.59       32.97      1.52 o
   5   0   4      192.38      215.11      4.61 o
   6   0   4        6.24        7.78      1.14 o
   7   0   4      134.53      121.20      3.71 o
   8   0   4       25.27       20.17      2.75 o
   9   0   4      217.70      249.28      8.48 o
  10   0   4       67.81       73.57      5.40 o
  11   0   4       16.45       20.22      3.74 o
  12   0   4       15.04       14.19      3.74 o
  13   0   4        4.85        4.62      3.60 o
 -16   1   4        1.22        0.17      2.36 o
 -15   1   4        0.11        1.57      1.99 o
 -14   1   4        0.17        0.11      1.29 o
 -13   1   4       38.97       41.40      2.80 o
 -12   1   4        1.19       -1.63      1.36 o
 -11   1   4      613.44      587.36      8.58 o
 -10   1   4       63.98       66.87      1.79 o
  -9   1   4       40.08       39.33      1.32 o
  -8   1   4       58.36       60.09      1.70 o
  -7   1   4      348.09      371.15      5.00 o
  -6   1   4      270.62      260.55      3.34 o
  -5   1   4        0.71        0.82      0.26 o
  -4   1   4      184.22      189.43      2.28 o
  -3   1   4      262.56      248.62      3.16 o
  -2   1   4       43.85       43.40      1.13 o
  -1   1   4      675.28      663.02     11.98 o
   0   1   4      536.04      519.38      7.08 o
   1   1   4       25.19       26.05      0.53 o
   2   1   4        0.07        0.38      0.23 o
   3   1   4     3278.17     3392.01     34.38 o
   4   1   4       58.10       61.01      1.43 o
   5   1   4        2.69        1.23      0.46 o
   6   1   4      235.25      247.15      3.95 o
   7   1   4        1.20       -0.70      0.58 o
   8   1   4       91.51       87.40      2.66 o
   9   1   4       54.92       51.07      3.45 o
  10   1   4        4.69        6.73      1.79 o
  11   1   4       37.61       34.98      3.15 o
  12   1   4        7.79       10.40      2.39 o
  13   1   4        5.21        5.89      2.32 o
 -16   2   4        0.02       -1.84      2.73 o
 -15   2   4        5.06        4.23      2.38 o
 -14   2   4        3.50        2.89      1.52 o
 -13   2   4        0.07       -0.04      1.29 o
 -12   2   4        0.04       -1.82      1.00 o
 -11   2   4       15.48       19.84      2.28 o
 -10   2   4       11.69        9.32      0.97 o
  -9   2   4       12.60       12.30      0.85 o
  -8   2   4       41.39       35.21      1.11 o
  -7   2   4      211.92      228.05      3.19 o
  -6   2   4      502.91      555.25      6.32 o
  -5   2   4       49.77       61.27      1.12 o
  -4   2   4      390.60      433.03      4.59 o
  -3   2   4      849.34      846.64      8.19 o
  -2   2   4      276.94      271.44      3.60 o
  -1   2   4      824.54      802.86     10.33 o
   0   2   4        0.07        0.49      0.23 o
   1   2   4      223.73      218.71      2.35 o
   2   2   4     4145.35     4389.44     40.66 o
   3   2   4      742.96      785.62      8.30 o
   4   2   4       20.05       19.01      0.74 o
   5   2   4        0.05       -0.13      0.38 o
   6   2   4      124.48      130.24      2.26 o
   7   2   4       80.84       81.77      2.03 o
   8   2   4       11.86       12.26      1.17 o
   9   2   4       60.70       58.95      2.99 o
  10   2   4        2.97        2.20      1.62 o
  11   2   4        3.23        5.01      2.01 o
  12   2   4        8.57        9.98      2.41 o
  13   2   4        0.30       -0.24      2.05 o
 -16   3   4        0.63        0.89      2.60 o
 -15   3   4        1.00        2.16      1.83 o
 -14   3   4        2.16       -0.12      1.43 o
 -13   3   4        6.59        6.85      2.45 o
 -12   3   4        4.03        0.59      1.29 o
 -11   3   4      137.24      137.10      3.47 o
 -10   3   4        2.62        1.09      0.72 o
  -9   3   4      165.39      177.92      3.18 o
  -8   3   4       19.25       17.49      1.22 o
  -7   3   4      118.38      116.53      2.72 o
  -6   3   4       20.72       31.37      0.95 o
  -5   3   4       54.19       53.97      1.27 o
  -4   3   4      657.81      733.95      8.07 o
  -3   3   4      217.02      226.17      2.97 o
  -2   3   4       59.93       70.61      1.19 o
  -1   3   4      172.17      178.44      2.22 o
   0   3   4       37.03       30.36      0.72 o
   1   3   4     1739.71     1865.14     16.68 o
   2   3   4       36.56       52.24      0.99 o
   3   3   4      271.86      217.01      2.77 o
   4   3   4      520.39      530.69      6.41 o
   5   3   4      187.22      205.24      3.18 o
   6   3   4       48.55       53.08      1.45 o
   7   3   4       35.16       36.09      1.28 o
   8   3   4       42.55       46.07      1.80 o
   9   3   4        2.26        0.80      1.02 o
  10   3   4        3.34        3.09      1.50 o
  11   3   4        7.15        9.87      2.22 o
  12   3   4        0.11        3.03      2.08 o
  13   3   4        2.75        3.93      2.24 o
 -16   4   4        0.00        0.51      2.29 o
 -15   4   4        0.65        1.14      1.87 o
 -14   4   4        0.08       -1.31      2.08 o
 -13   4   4        0.05       -0.65      1.47 o
 -12   4   4       23.74       23.47      2.16 o
 -11   4   4        0.95       -0.35      1.00 o
 -10   4   4       57.96       45.47      1.85 o
  -9   4   4       26.23       23.97      1.31 o
  -8   4   4       55.12       54.99      1.71 o
  -7   4   4       42.57       42.35      1.50 o
  -6   4   4       11.54       14.31      0.76 o
  -5   4   4      166.20      205.29      2.82 o
  -4   4   4      268.42      283.48      3.55 o
  -3   4   4      184.56      177.26      2.80 o
  -2   4   4      409.59      448.96      5.18 o
  -1   4   4        7.30        7.03      0.43 o
   0   4   4      110.11      114.05      1.82 o
   1   4   4     1004.02      978.48      9.65 o
   2   4   4     3801.53     3974.37     36.05 o
   3   4   4      628.49      625.53      6.59 o
   4   4   4       82.82       77.84      1.74 o
   5   4   4       14.62       17.59      0.95 o
   6   4   4       32.98       40.33      1.41 o
   7   4   4       34.07       37.46      1.45 o
   8   4   4       23.01       20.99      1.44 o
   9   4   4        1.38       -0.09      1.16 o
  10   4   4        0.02        0.40      1.42 o
  11   4   4        3.63        3.50      1.64 o
  12   4   4        2.01       -1.16      1.83 o
  13   4   4        7.16        6.35      2.62 o
 -15   5   4        0.06        1.66      2.60 o
 -14   5   4        0.05        1.67      2.07 o
 -13   5   4        3.33        3.45      1.54 o
 -12   5   4       13.63       18.18      2.11 o
 -11   5   4        3.50        2.89      1.26 o
 -10   5   4        0.72        0.01      0.75 o
  -9   5   4        9.41        7.31      0.90 o
  -8   5   4        1.55       -0.06      0.52 o
  -7   5   4       84.85       87.81      2.10 o
  -6   5   4      180.49      194.25      3.12 o
  -5   5   4        3.22        1.91      0.52 o
  -4   5   4     1144.06     1293.02     13.62 o
  -3   5   4      384.58      390.50      5.07 o
  -2   5   4      133.89      119.08      2.23 o
  -1   5   4        7.40       12.08      0.70 o
   0   5   4        1.05        0.84      0.47 o
   1   5   4      970.78     1033.67     11.03 o
   2   5   4      137.19      151.39      2.27 o
   3   5   4      385.83      431.96      5.06 o
   4   5   4       37.86       35.53      1.33 o
   5   5   4        0.93       -0.33      0.56 o
   6   5   4       67.63       75.23      1.99 o
   7   5   4      169.12      176.72      3.45 o
   8   5   4      102.97      106.85      3.10 o
   9   5   4       16.69       16.52      1.85 o
  10   5   4       13.07       11.67      1.86 o
  11   5   4        3.97        1.08      1.56 o
  12   5   4        0.75        1.13      1.69 o
  13   5   4        0.88        1.80      2.46 o
 -15   6   4        0.80        0.83      2.64 o
 -14   6   4        0.70        0.55      1.98 o
 -13   6   4        0.26        0.90      1.75 o
 -12   6   4       69.82       76.80      3.90 o
 -11   6   4        1.96        2.70      1.37 o
 -10   6   4       40.87       32.82      2.09 o
  -9   6   4       14.89       16.78      1.26 o
  -8   6   4       72.05       75.50      2.35 o
  -7   6   4       10.42        9.36      1.06 o
  -6   6   4       86.18       91.82      2.28 o
  -5   6   4       32.08       34.53      1.31 o
  -4   6   4      974.00     1056.58     12.28 o
  -3   6   4       34.20       30.81      1.18 o
  -2   6   4        1.17        0.86      0.56 o
  -1   6   4      361.12      384.94      5.46 o
   0   6   4       11.40       16.67      0.90 o
   1   6   4        0.31        0.39      0.54 o
   2   6   4       41.40       52.88      1.47 o
   3   6   4      225.16      247.91      3.69 o
   4   6   4       83.39       91.22      2.18 o
   5   6   4       22.23       26.01      1.66 o
   6   6   4      129.10      126.61      2.91 o
   7   6   4       27.93       30.01      1.76 o
   8   6   4       73.29       70.96      3.49 o
   9   6   4       39.60       50.30      2.84 o
  10   6   4        1.08       -1.02      1.29 o
  11   6   4        4.67        4.08      1.67 o
  12   6   4        0.05       -0.39      1.84 o
 -15   7   4        3.79        3.88      3.13 o
 -14   7   4       15.10       17.31      3.60 o
 -13   7   4        0.89        4.65      2.03 o
 -12   7   4        0.23        1.62      1.84 o
 -11   7   4       48.01       38.57      2.83 o
 -10   7   4       37.12       30.34      2.44 o
  -9   7   4        0.27       -0.72      1.03 o
  -8   7   4       13.29        8.78      1.43 o
  -7   7   4        1.74        1.30      0.63 o
  -6   7   4      320.34      328.42      5.97 o
  -5   7   4       88.20       85.32      2.30 o
  -4   7   4       60.55       59.33      2.52 o
  -3   7   4        4.95        4.35      0.73 o
  -2   7   4       31.53       34.69      1.42 o
  -1   7   4      133.76      156.26      2.91 o
   0   7   4        3.67        2.21      0.71 o
   1   7   4       20.76       12.16      0.94 o
   2   7   4       55.32       53.50      1.68 o
   3   7   4       41.51       45.58      1.67 o
   4   7   4      346.06      354.89      5.39 o
   5   7   4       46.61       47.55      2.00 o
   6   7   4       33.35       36.11      2.27 o
   7   7   4        6.03        7.13      1.41 o
   8   7   4       21.18       25.19      2.31 o
   9   7   4        0.08        1.13      1.58 o
  10   7   4        9.73        7.19      1.74 o
  11   7   4        0.59        0.26      1.61 o
  12   7   4        1.67        2.38      2.46 o
 -14   8   4        4.81        5.81      2.59 o
 -13   8   4        3.62        6.31      2.24 o
 -12   8   4       12.07       13.99      2.58 o
 -11   8   4        0.67        1.81      1.75 o
 -10   8   4        5.38        6.28      1.72 o
  -9   8   4        0.01       -0.24      1.23 o
  -8   8   4       10.69       12.97      1.65 o
  -7   8   4        0.00       -1.90      0.95 o
  -6   8   4       62.32       62.49      2.41 o
  -5   8   4      115.84      108.07      2.92 o
  -4   8   4       10.98        7.07      1.00 o
  -3   8   4      284.79      318.24      5.04 o
  -2   8   4       65.13       75.79      3.37 o
  -1   8   4      108.68      105.31      2.72 o
   0   8   4       56.07       55.86      1.92 o
   1   8   4        2.28        1.43      0.81 o
   2   8   4       21.32       20.04      1.45 o
   3   8   4       38.18       35.54      1.68 o
   4   8   4      162.97      170.14      3.61 o
   5   8   4        3.19        1.59      1.05 o
   6   8   4        7.82        7.21      1.36 o
   7   8   4       25.22       23.94      2.30 o
   8   8   4        0.12        0.23      1.40 o
   9   8   4        0.77        0.54      1.53 o
  10   8   4        2.44        2.00      1.71 o
  11   8   4        0.33        0.72      1.84 o
 -13   9   4        0.35        1.74      2.42 o
 -12   9   4        0.08       -1.11      1.98 o
 -11   9   4        2.81        3.41      1.94 o
 -10   9   4        1.94        3.44      1.98 o
  -9   9   4        1.19        0.98      1.54 o
  -8   9   4       41.72       38.33      3.35 o
  -7   9   4       59.19       63.69      3.23 o
  -6   9   4      226.01      233.50      5.19 o
  -5   9   4       88.64       93.06      3.36 o
  -4   9   4      113.31      109.98      3.21 o
  -3   9   4        5.14        4.34      1.20 o
  -2   9   4       39.76       41.68      1.99 o
  -1   9   4        7.87        8.62      1.15 o
   0   9   4        1.07       -0.48      0.80 o
   1   9   4        8.68        4.65      0.98 o
   2   9   4       11.83        9.81      1.21 o
   3   9   4      153.23      166.31      4.22 o
   4   9   4        9.25        5.81      1.22 o
   5   9   4       10.21        7.83      1.42 o
   6   9   4       67.19       66.87      3.71 o
   7   9   4        9.63        7.80      1.77 o
   8   9   4        0.68       -0.90      1.43 o
   9   9   4        2.42        0.68      1.67 o
  10   9   4        3.08       -0.80      1.78 o
 -12  10   4        0.12        1.45      2.21 o
 -11  10   4        2.82        2.25      2.12 o
 -10  10   4        2.10       -0.79      1.88 o
  -9  10   4        0.00       -0.22      1.73 o
  -8  10   4        7.84        8.38      2.11 o
  -7  10   4        0.04        0.40      1.28 o
  -6  10   4       16.38       12.38      2.37 o
  -5  10   4      179.58      195.98      5.17 o
  -4  10   4        2.04        0.31      1.20 o
  -3  10   4       84.34       94.50      3.49 o
  -2  10   4       44.42       47.83      3.04 o
  -1  10   4       37.89       37.39      2.52 o
   0  10   4       10.95        5.69      1.37 o
   1  10   4       13.31        9.01      1.63 o
   2  10   4       16.46       16.51      1.73 o
   3  10   4        8.36        6.31      1.34 o
   4  10   4       22.52       16.82      1.85 o
   5  10   4       23.17       23.15      2.21 o
   6  10   4        2.66        0.69      1.58 o
   7  10   4        0.78       -0.15      1.63 o
   8  10   4        2.69        1.12      1.72 o
   9  10   4        3.16        1.28      1.93 o
  10  10   4        0.78       -0.78      2.26 o
 -11  11   4        0.30       -0.67      2.34 o
 -10  11   4        9.12        6.73      2.55 o
  -9  11   4        0.44       -0.40      2.33 o
  -8  11   4        4.00        0.56      2.00 o
  -7  11   4        6.70        5.26      1.87 o
  -6  11   4        0.48       -0.01      1.68 o
  -5  11   4        3.60        1.88      1.54 o
  -4  11   4       94.07       97.46      3.83 o
  -3  11   4        9.79        7.63      1.77 o
  -2  11   4       82.25       83.83      5.00 o
  -1  11   4       39.51       34.21      2.53 o
   0  11   4       21.27       19.96      2.15 o
   1  11   4       39.02       36.41      2.61 o
   2  11   4       46.83       53.75      2.92 o
   3  11   4        4.69        3.72      1.65 o
   4  11   4       18.44       15.89      2.04 o
   5  11   4        4.05        3.94      1.67 o
   6  11   4        2.37        3.11      1.81 o
   7  11   4       16.16       19.80      3.16 o
   8  11   4        8.86        5.84      2.19 o
   9  11   4        6.19        1.46      2.74 o
 -10  12   4        3.81        2.71      2.90 o
  -9  12   4        1.66        1.21      2.72 o
  -8  12   4        1.06        0.97      2.27 o
  -7  12   4        4.63        5.04      3.18 o
  -6  12   4        0.08       -3.45      1.72 o
  -5  12   4        7.83        4.48      2.02 o
  -4  12   4       18.47       18.86      2.93 o
  -3  12   4       42.36       40.14      3.52 o
  -2  12   4       82.29       82.97      4.66 o
  -1  12   4        8.60        8.87      1.99 o
   0  12   4       12.02       13.90      2.27 o
   1  12   4        0.97       -0.15      1.61 o
   2  12   4        1.22        1.46      1.53 o
   3  12   4        0.15        1.61      1.61 o
   4  12   4        0.55        0.19      1.67 o
   5  12   4        0.55        1.50      1.79 o
   6  12   4        0.01        0.71      2.03 o
   7  12   4       20.36       30.32      4.22 o
   8  12   4        3.94        8.81      4.64 o
  -9  13   4        6.24        9.56      3.49 o
  -8  13   4        0.11       -1.69      2.46 o
  -7  13   4        1.35        0.58      2.57 o
  -6  13   4        8.89        6.63      2.73 o
  -5  13   4        6.62        9.26      2.82 o
  -4  13   4        8.55       12.35      2.97 o
  -3  13   4        0.37       -0.66      2.01 o
  -2  13   4       23.18       30.16      3.27 o
  -1  13   4        3.23        4.51      2.11 o
   0  13   4        0.24        2.07      2.00 o
   1  13   4       12.57       15.20      2.70 o
   2  13   4        5.57        9.13      2.20 o
   3  13   4        3.59        1.59      2.15 o
   4  13   4        0.01        1.43      2.13 o
   5  13   4        0.00        0.41      2.91 o
   6  13   4        0.46        2.41      3.24 o
  -7  14   4        0.06        3.06      3.20 o
  -6  14   4        0.27        1.82      3.00 o
  -5  14   4        2.88        2.95      2.94 o
  -4  14   4        0.73        1.43      2.83 o
  -3  14   4        7.01        3.75      2.70 o
  -2  14   4        7.79       12.62      3.41 o
  -1  14   4        1.46        0.25      2.83 o
   0  14   4        2.34       -2.05      2.64 o
   1  14   4        1.40        2.29      3.36 o
   2  14   4        2.21        1.79      3.16 o
   3  14   4        0.89       -3.39      2.80 o
   4  14   4        0.54        5.31      3.26 o
  -3  15   4        5.74        7.23      3.44 o
  -2  15   4        1.35        3.86      5.08 o
  -1  15   4        1.04        2.13      3.41 o
   0  15   4        2.92        6.57      3.83 o
 -16   1   5        0.56       -0.14      2.42 o
 -15   1   5        0.60        2.78      1.92 o
 -14   1   5        0.33        0.54      1.62 o
 -13   1   5        1.52       -1.94      1.24 o
 -12   1   5       43.58       42.23      2.03 o
 -11   1   5      349.69      343.77      5.62 o
 -10   1   5       85.41       95.36      2.38 o
  -9   1   5        4.76        4.16      0.57 o
  -8   1   5      445.29      454.60      5.84 o
  -7   1   5       66.31       66.80      1.36 o
  -6   1   5      931.86      912.53      9.87 o
  -5   1   5      289.58      332.01      3.73 o
  -4   1   5     3237.68     3355.57     37.15 o
  -3   1   5     2288.35     2297.99     30.65 o
  -2   1   5      296.44      295.72      5.85 o
  -1   1   5      166.65      179.51      3.33 o
   0   1   5        0.13        1.13      0.43 o
   1   1   5      761.48      720.44      7.62 o
   2   1   5       40.90       39.91      0.82 o
   3   1   5        2.24        3.56      0.45 o
   4   1   5      977.03      982.43     10.82 o
   5   1   5      165.17      175.36      2.69 o
   6   1   5        9.04        6.54      0.88 o
   7   1   5        1.45        0.59      0.65 o
   8   1   5       25.11       28.40      1.93 o
   9   1   5       71.48       71.10      4.06 o
  10   1   5        3.64        1.35      1.53 o
  11   1   5        0.18       -1.14      1.47 o
  12   1   5        2.40        1.91      2.01 o
  13   1   5        1.79        3.25      2.19 o
 -16   2   5        0.40        3.28      2.97 o
 -15   2   5        0.16        0.11      2.23 o
 -14   2   5        1.75        0.80      1.58 o
 -13   2   5        6.50        3.20      1.27 o
 -12   2   5        4.57        4.07      1.22 o
 -11   2   5       30.42       25.13      1.72 o
 -10   2   5        5.58        4.91      0.81 o
  -9   2   5        2.79        1.74      0.58 o
  -8   2   5        2.01        2.04      0.50 o
  -7   2   5       17.59       13.29      0.66 o
  -6   2   5      176.04      188.01      2.47 o
  -5   2   5        0.02        0.91      0.30 o
  -4   2   5      150.68      161.07      2.12 o
  -3   2   5      109.77       94.26      1.85 o
  -2   2   5        3.28        2.96      0.59 o
  -1   2   5      240.15      242.85      4.33 o
   0   2   5       10.22       13.07      0.41 o
   1   2   5     1040.16     1028.47      9.83 o
   2   2   5      500.83      505.45      5.29 o
   3   2   5      772.04      735.74      8.09 o
   4   2   5       40.62       40.44      1.26 o
   5   2   5       73.44       77.43      1.53 o
   6   2   5       13.94       11.16      0.89 o
   7   2   5       25.68       31.12      1.48 o
   8   2   5        2.65        4.77      1.20 o
   9   2   5        5.00        4.81      1.65 o
  10   2   5        4.21        2.10      2.94 o
  11   2   5        0.24       -0.35      1.71 o
  12   2   5        7.17        6.66      2.35 o
  13   2   5        0.01        0.49      2.10 o
 -16   3   5        5.45       10.88      3.16 o
 -15   3   5        1.58        5.12      2.07 o
 -14   3   5        1.86        0.89      1.66 o
 -13   3   5        0.00       -1.06      1.33 o
 -12   3   5        7.47        5.17      1.52 o
 -11   3   5        3.74        0.49      1.07 o
 -10   3   5       69.91       66.05      2.03 o
  -9   3   5      120.82      120.73      2.38 o
  -8   3   5       69.11       81.47      1.73 o
  -7   3   5       36.91       39.83      1.15 o
  -6   3   5        6.99        2.95      0.53 o
  -5   3   5     1066.13     1095.53     12.26 o
  -4   3   5      288.43      311.46      3.66 o
  -3   3   5       28.38       39.67      1.21 o
  -2   3   5      148.92      153.88      2.12 o
  -1   3   5      563.41      526.07      6.00 o
   0   3   5      223.95      218.43      2.64 o
   1   3   5      110.36      124.30      1.74 o
   2   3   5       76.82       57.61      1.50 o
   3   3   5      167.21      176.24      3.28 o
   4   3   5      628.32      656.02      7.76 o
   5   3   5       17.43       17.52      0.94 o
   6   3   5       33.24       28.78      1.09 o
   7   3   5       17.74       19.14      1.63 o
   8   3   5        1.38        2.42      1.17 o
   9   3   5        0.01       -1.26      1.40 o
  10   3   5        9.54        8.25      2.06 o
  11   3   5        0.06       -0.97      1.72 o
  12   3   5        1.86        1.50      1.98 o
  13   3   5        0.57        0.54      3.27 o
 -16   4   5        0.21       -0.20      2.51 o
 -15   4   5        0.28       -0.32      1.93 o
 -14   4   5        1.20        3.12      2.14 o
 -13   4   5       24.73       31.36      4.78 o
 -12   4   5        1.42        0.36      1.30 o
 -11   4   5       15.26        9.69      1.45 o
 -10   4   5       63.19       61.42      2.36 o
  -9   4   5       18.83       19.25      1.07 o
  -8   4   5       24.04       24.00      1.10 o
  -7   4   5      136.00      167.80      2.66 o
  -6   4   5       64.70       77.88      1.56 o
  -5   4   5       19.94       23.50      1.17 o
  -4   4   5     1717.37     1855.95     21.22 o
  -3   4   5      205.98      228.57      3.02 o
  -2   4   5       39.62       40.20      1.05 o
  -1   4   5       35.27       49.22      1.12 o
   0   4   5        0.19        0.14      0.34 o
   1   4   5       66.83       59.98      1.22 o
   2   4   5       71.66       66.97      1.39 o
   3   4   5      374.71      374.73      4.77 o
   4   4   5      241.49      256.31      3.71 o
   5   4   5        0.87       -0.16      0.57 o
   6   4   5        7.85        7.03      0.79 o
   7   4   5        0.14       -0.31      0.68 o
   8   4   5       82.97       88.76      3.00 o
   9   4   5       29.75       35.49      2.61 o
  10   4   5        3.17        2.34      1.56 o
  11   4   5        0.05       -0.81      1.82 o
  12   4   5        0.18        1.35      1.93 o
 -15   5   5        8.50       10.08      4.12 o
 -14   5   5        3.93        0.84      3.40 o
 -13   5   5        6.51        7.01      1.96 o
 -12   5   5       30.45       34.88      3.32 o
 -11   5   5      104.43      111.15      4.00 o
 -10   5   5       38.08       33.93      1.76 o
  -9   5   5       38.96       37.82      1.53 o
  -8   5   5       41.49       43.64      1.45 o
  -7   5   5       73.39       82.36      1.88 o
  -6   5   5       19.05       17.36      0.87 o
  -5   5   5       87.73       87.21      2.00 o
  -4   5   5       17.70       22.16      0.86 o
  -3   5   5      901.48      937.63     11.17 o
  -2   5   5      599.24      624.83      8.19 o
  -1   5   5       27.00       28.45      1.05 o
   0   5   5      181.81      177.44      2.77 o
   1   5   5      334.60      344.12      4.29 o
   2   5   5        4.33        3.43      0.57 o
   3   5   5      195.16      210.13      3.02 o
   4   5   5      189.96      194.46      3.17 o
   5   5   5       59.13       58.90      1.66 o
   6   5   5       46.33       51.73      2.93 o
   7   5   5       11.55       12.41      1.31 o
   8   5   5       21.56       21.51      1.97 o
   9   5   5       66.50       73.68      3.26 o
  10   5   5        1.71        1.10      1.41 o
  11   5   5        0.74       -1.19      1.83 o
  12   5   5        0.70        0.33      2.22 o
 -15   6   5        6.72        5.55      3.11 o
 -14   6   5        0.38        2.40      2.07 o
 -13   6   5        2.23        1.56      1.89 o
 -12   6   5       49.61       54.19      3.66 o
 -11   6   5       20.44       24.13      3.15 o
 -10   6   5        9.11        9.39      1.52 o
  -9   6   5       85.41       86.60      2.67 o
  -8   6   5        0.10        0.04      0.65 o
  -7   6   5       11.94       13.69      1.01 o
  -6   6   5       17.85       18.61      1.16 o
  -5   6   5      287.15      285.31      4.16 o
  -4   6   5       22.13       26.55      1.00 o
  -3   6   5       14.11       17.42      1.06 o
  -2   6   5      543.40      557.58      6.75 o
  -1   6   5        2.47        2.34      0.58 o
   0   6   5       38.33       43.32      1.35 o
   1   6   5       60.34       63.24      1.75 o
   2   6   5       29.29       28.64      1.21 o
   3   6   5       48.98       58.31      1.61 o
   4   6   5        1.94        1.49      0.70 o
   5   6   5       23.23       20.23      1.27 o
   6   6   5       31.12       31.32      1.59 o
   7   6   5       10.93        6.81      1.36 o
   8   6   5       62.50       60.37      3.57 o
   9   6   5        0.21        0.93      1.44 o
  10   6   5       12.73       15.60      2.04 o
  11   6   5        0.16        0.02      1.87 o
  12   6   5        1.02        2.70      4.10 o
 -15   7   5        0.98        1.41      2.46 o
 -14   7   5        1.23        0.97      2.17 o
 -13   7   5       10.31       14.01      3.22 o
 -12   7   5       11.46        9.37      2.26 o
 -11   7   5        2.49       -0.56      1.53 o
 -10   7   5       10.04        9.35      1.59 o
  -9   7   5       46.45       37.89      2.25 o
  -8   7   5        4.58        2.57      1.00 o
  -7   7   5        3.77        2.14      0.81 o
  -6   7   5      195.88      201.99      3.78 o
  -5   7   5      266.63      257.31      4.24 o
  -4   7   5      130.40      132.05      2.78 o
  -3   7   5        5.04        4.15      0.76 o
  -2   7   5      183.93      173.86      3.07 o
  -1   7   5       50.90       74.49      2.46 o
   0   7   5       35.82       35.22      1.48 o
   1   7   5       70.32       82.98      2.20 o
   2   7   5       21.11       16.99      1.26 o
   3   7   5        9.41        9.36      0.99 o
   4   7   5      118.11      117.78      2.86 o
   5   7   5       61.05       67.06      2.50 o
   6   7   5       10.71        9.23      1.42 o
   7   7   5        2.28        1.79      1.37 o
   8   7   5        1.81        3.36      1.44 o
   9   7   5       74.48       81.16      3.69 o
  10   7   5        3.45        4.67      1.69 o
  11   7   5        0.17       -1.09      1.93 o
 -14   8   5        1.86        0.99      2.35 o
 -13   8   5        5.07        4.36      2.44 o
 -12   8   5        0.06        1.18      1.94 o
 -11   8   5        0.08        0.74      1.69 o
 -10   8   5        2.21       -0.48      1.44 o
  -9   8   5        2.24        3.07      1.41 o
  -8   8   5        2.64        2.26      1.21 o
  -7   8   5       76.70       74.44      2.88 o
  -6   8   5      153.53      158.92      3.87 o
  -5   8   5       99.30      101.24      2.56 o
  -4   8   5      171.05      165.57      3.41 o
  -3   8   5       52.41       53.81      1.93 o
  -2   8   5      176.61      181.36      3.66 o
  -1   8   5        5.30        3.25      0.93 o
   0   8   5       18.74       15.10      1.19 o
   1   8   5        0.00       -0.41      0.71 o
   2   8   5        3.03        1.53      0.78 o
   3   8   5       12.31       10.51      1.22 o
   4   8   5       21.07       20.69      1.87 o
   5   8   5       10.34        9.41      1.65 o
   6   8   5        9.14        9.18      1.60 o
   7   8   5        5.06        0.97      1.38 o
   8   8   5       10.71       12.56      1.98 o
   9   8   5        0.45       -0.14      1.56 o
  10   8   5        7.91        5.42      2.16 o
 -13   9   5        0.29       -4.38      2.19 o
 -12   9   5        0.06        0.62      2.04 o
 -11   9   5        2.97        2.86      2.03 o
 -10   9   5        2.52        4.60      2.05 o
  -9   9   5       15.21       12.51      2.43 o
  -8   9   5       12.41       13.46      2.22 o
  -7   9   5       35.11       39.63      2.72 o
  -6   9   5       33.27       36.32      2.19 o
  -5   9   5       58.93       61.15      2.51 o
  -4   9   5      146.19      144.62      3.82 o
  -3   9   5       21.15       22.70      1.76 o
  -2   9   5        0.84       -0.21      1.12 o
  -1   9   5        1.23       -0.71      0.98 o
   0   9   5       57.82       48.25      2.23 o
   1   9   5       35.21       29.97      1.86 o
   2   9   5       12.70        9.02      1.34 o
   3   9   5        9.48        6.33      1.27 o
   4   9   5        7.73       10.21      1.47 o
   5   9   5        4.29        4.23      1.53 o
   6   9   5       47.99       49.47      3.04 o
   7   9   5        0.51       -1.22      1.50 o
   8   9   5        7.51        9.19      1.94 o
   9   9   5        6.42        1.94      1.91 o
  10   9   5        0.63       -2.05      1.95 o
 -12  10   5        1.40        0.44      2.37 o
 -11  10   5        0.18        2.54      2.14 o
 -10  10   5        2.17        2.10      2.03 o
  -9  10   5        0.07       -0.79      1.87 o
  -8  10   5        2.31        2.54      1.81 o
  -7  10   5        0.61       -2.06      1.90 o
  -6  10   5       21.26       19.17      2.46 o
  -5  10   5       46.96       44.50      2.88 o
  -4  10   5       79.34       77.59      3.38 o
  -3  10   5        5.42        3.94      1.40 o
  -2  10   5      162.63      162.35      4.39 o
  -1  10   5       11.56        8.13      1.48 o
   0  10   5        0.76        1.07      1.24 o
   1  10   5       27.88       24.24      2.02 o
   2  10   5       11.18        8.59      1.51 o
   3  10   5       55.82       66.67      2.95 o
   4  10   5       48.50       47.28      2.77 o
   5  10   5       42.01       39.73      2.87 o
   6  10   5        0.38        1.89      1.61 o
   7  10   5        6.88        6.10      1.88 o
   8  10   5       11.19       11.06      2.36 o
   9  10   5        0.59        0.08      2.13 o
 -11  11   5        0.67       -1.65      2.37 o
 -10  11   5        0.74        4.57      2.32 o
  -9  11   5        5.06        8.06      2.58 o
  -8  11   5        0.94       -0.76      1.93 o
  -7  11   5        7.33        7.62      2.10 o
  -6  11   5        0.16        0.18      1.67 o
  -5  11   5        7.88        7.38      1.94 o
  -4  11   5        2.92        3.49      1.82 o
  -3  11   5       64.08       73.65      3.84 o
  -2  11   5       37.24       44.16      2.87 o
  -1  11   5       75.30       81.67      3.60 o
   0  11   5       22.28       24.27      2.33 o
   1  11   5        1.23        1.61      1.52 o
   2  11   5       54.38       56.41      3.14 o
   3  11   5        0.03       -0.37      1.45 o
   4  11   5        2.02        1.25      1.54 o
   5  11   5        0.34       -1.42      1.59 o
   6  11   5       13.44       13.33      2.40 o
   7  11   5        0.00       -1.27      2.29 o
   8  11   5       10.23       13.06      3.34 o
 -10  12   5        0.33       -2.67      2.54 o
  -9  12   5        0.71       -0.85      2.10 o
  -8  12   5       11.05       14.73      3.02 o
  -7  12   5       13.11       11.84      2.84 o
  -6  12   5       35.06       43.96      3.91 o
  -5  12   5       24.05       25.13      3.14 o
  -4  12   5        7.44        4.50      1.99 o
  -3  12   5       78.57       82.80      5.09 o
  -2  12   5       17.68       20.47      2.86 o
  -1  12   5        0.91       -0.57      1.83 o
   0  12   5       36.43       33.75      3.48 o
   1  12   5       10.77        6.78      2.19 o
   2  12   5        2.31        3.87      1.95 o
   3  12   5        0.07        2.97      2.05 o
   4  12   5        1.64        1.13      2.28 o
   5  12   5        0.19        1.35      2.44 o
   6  12   5       21.80       22.61      3.54 o
   7  12   5       10.22        6.12      8.05 o
  -9  13   5        0.41        2.95      3.27 o
  -8  13   5        0.40       -2.76      2.44 o
  -7  13   5        0.08        0.84      2.61 o
  -6  13   5       36.99       53.04      4.85 o
  -5  13   5       10.68        9.84      2.93 o
  -4  13   5        1.87       -1.74      2.21 o
  -3  13   5        7.81        6.47      2.59 o
  -2  13   5       14.88       12.49      2.87 o
  -1  13   5        4.40        3.68      2.44 o
   0  13   5        8.50        2.23      2.41 o
   1  13   5       21.85       26.57      3.48 o
   2  13   5        5.49        5.59      2.39 o
   3  13   5        1.94        3.39      2.72 o
   4  13   5        0.43       -1.63      2.42 o
   5  13   5        1.02        3.00      3.26 o
  -6  14   5        5.31        8.70      3.67 o
  -5  14   5        0.38        1.13      2.61 o
  -4  14   5        0.17        0.04      2.63 o
  -3  14   5        9.82       10.26      3.13 o
  -2  14   5        3.60        1.70      3.06 o
  -1  14   5        0.80        1.69      3.11 o
   0  14   5        1.00       -5.30      2.70 o
   1  14   5        2.29       -0.48      2.67 o
   2  14   5       12.58       12.70      3.35 o
   3  14   5        0.39       -0.02      3.21 o
 -16   0   6        0.99       -0.25      2.84 o
 -15   0   6        0.71       -1.70      2.40 o
 -14   0   6        0.39        0.51      2.23 o
 -13   0   6       38.18       42.47      3.83 o
 -12   0   6       12.09       12.56      2.12 o
 -11   0   6       32.27       25.06      3.68 o
 -10   0   6        1.22       -0.63      0.99 o
  -9   0   6     1883.76     1832.89     26.56 o
  -8   0   6        7.10        5.29      0.67 o
  -7   0   6       39.73       37.75      1.53 o
  -6   0   6      110.88      123.38      3.10 o
  -5   0   6      193.95      213.69      4.06 o
  -4   0   6     1281.78     1334.28     27.06 o
  -3   0   6     1315.89     1277.62     53.21 o
  -2   0   6      113.99      124.10      4.47 o
  -1   0   6      861.65      881.92     20.32 o
   0   0   6      119.67      107.37      2.03 o
   1   0   6      135.36      127.46      2.95 o
   2   0   6       33.67       34.46      2.22 o
   3   0   6       56.94       79.62      2.18 o
   4   0   6      125.66      139.33      4.58 o
   5   0   6       16.95       27.82      1.32 o
   6   0   6       50.06       44.01      1.90 o
   7   0   6       26.62       26.78      2.29 o
   8   0   6        3.79        3.53      1.71 o
   9   0   6       10.09       15.90      4.88 o
  10   0   6        3.59       -4.24      2.12 o
  11   0   6        5.97        5.04      2.84 o
  12   0   6        0.62        0.21      2.76 o
 -16   1   6        0.47        0.04      2.02 o
 -15   1   6        0.95        0.75      1.94 o
 -14   1   6        0.00       -0.57      1.84 o
 -13   1   6        0.32        1.24      1.40 o
 -12   1   6       15.95       12.89      1.34 o
 -11   1   6       83.64       81.07      2.54 o
 -10   1   6      818.53      802.54      9.97 o
  -9   1   6       14.55       16.68      1.49 o
  -8   1   6        5.19        6.10      0.55 o
  -7   1   6      115.07      133.74      2.12 o
  -6   1   6        8.99       11.70      0.54 o
  -5   1   6       10.93        9.72      0.56 o
  -4   1   6       29.53       39.99      0.84 o
  -3   1   6     3521.72     3812.01     67.70 o
  -2   1   6     1567.30     1575.41     31.16 o
  -1   1   6      265.42      273.91      4.88 o
   0   1   6        1.21        1.19      0.30 o
   1   1   6       14.10       10.96      0.51 o
   2   1   6      441.23      463.24      5.59 o
   3   1   6      201.25      212.84      2.84 o
   4   1   6       63.05       60.83      1.55 o
   5   1   6        0.28        0.13      0.51 o
   6   1   6        2.73        3.27      0.62 o
   7   1   6       17.83       16.15      1.41 o
   8   1   6        2.93        2.27      1.02 o
   9   1   6       10.36       10.56      1.95 o
  10   1   6       16.11       16.35      2.94 o
  11   1   6        2.11        3.27      1.99 o
  12   1   6        1.15        0.97      2.06 o
 -16   2   6        6.24        9.38      3.05 o
 -15   2   6        0.78       -1.73      2.00 o
 -14   2   6        0.28        3.19      1.64 o
 -13   2   6       16.21       21.96      2.46 o
 -12   2   6       25.94       23.51      1.92 o
 -11   2   6        9.26        6.98      1.31 o
 -10   2   6       54.42       56.87      1.68 o
  -9   2   6      117.63      118.71      2.23 o
  -8   2   6        3.65        2.32      0.47 o
  -7   2   6        0.27        0.12      0.37 o
  -6   2   6      198.13      181.89      2.51 o
  -5   2   6        1.35        1.13      0.27 o
  -4   2   6      235.07      288.13      4.22 o
  -3   2   6      276.37      292.29      4.73 o
  -2   2   6       28.62       24.94      1.00 o
  -1   2   6      456.10      443.59      6.83 o
   0   2   6      182.19      197.63      2.64 o
   1   2   6      364.24      372.62      4.28 o
   2   2   6       98.63      103.10      1.75 o
   3   2   6      421.78      441.47      5.76 o
   4   2   6        2.63        1.67      0.53 o
   5   2   6        8.63        9.22      0.75 o
   6   2   6       68.69       67.67      2.22 o
   7   2   6       10.28       13.92      1.40 o
   8   2   6        6.56        6.04      1.31 o
   9   2   6        4.14        0.98      1.50 o
  10   2   6       13.02       14.99      2.42 o
  11   2   6        1.53        1.16      1.83 o
  12   2   6        1.17       -0.86      1.95 o
 -16   3   6        0.05        0.90      2.94 o
 -15   3   6        0.15        2.56      2.10 o
 -14   3   6        0.00       -0.91      1.77 o
 -13   3   6        0.26       -0.47      1.67 o
 -12   3   6        4.71        5.16      1.59 o
 -11   3   6      252.04      254.74      5.79 o
 -10   3   6      185.79      196.77      4.67 o
  -9   3   6        1.83       -0.44      0.67 o
  -8   3   6       23.42       25.84      0.96 o
  -7   3   6       90.99      104.56      1.83 o
  -6   3   6        5.47        7.58      0.58 o
  -5   3   6       66.71       82.76      1.44 o
  -4   3   6       29.93       37.73      1.29 o
  -3   3   6       38.23       40.84      1.14 o
  -2   3   6     1361.96     1341.21     16.29 o
  -1   3   6       64.20       66.47      1.25 o
   0   3   6      453.52      460.87      5.22 o
   1   3   6       17.91       21.31      0.70 o
   2   3   6        4.01        3.86      0.53 o
   3   3   6      645.80      679.92      7.90 o
   4   3   6      831.76      865.97      9.96 o
   5   3   6       21.51       23.45      1.24 o
   6   3   6       52.52       55.41      1.95 o
   7   3   6        0.30        1.59      1.04 o
   8   3   6       21.06       17.94      1.92 o
   9   3   6       89.25       94.06      4.51 o
  10   3   6        0.52        0.82      1.85 o
  11   3   6        0.78       -0.41      1.78 o
  12   3   6        2.62        1.34      2.04 o
 -16   4   6        0.13        3.80      2.32 o
 -15   4   6        0.26        1.30      2.08 o
 -14   4   6       28.35       32.49      6.03 o
 -13   4   6        4.25        5.79      2.27 o
 -12   4   6        9.50        9.78      1.74 o
 -11   4   6       55.60       56.83      2.70 o
 -10   4   6        0.55       -1.80      0.90 o
  -9   4   6       23.31       26.04      1.23 o
  -8   4   6        0.59        0.37      0.51 o
  -7   4   6       27.20       33.55      1.11 o
  -6   4   6        7.22        5.86      0.63 o
  -5   4   6       23.76       31.78      0.96 o
  -4   4   6      239.65      238.80      3.15 o
  -3   4   6       72.25       77.59      1.68 o
  -2   4   6      102.08      100.39      1.93 o
  -1   4   6      165.27      172.34      2.30 o
   0   4   6       75.27       69.59      1.36 o
   1   4   6        1.55        1.04      0.44 o
   2   4   6       87.19       94.42      2.02 o
   3   4   6     1251.89     1309.90     15.15 o
   4   4   6      117.60      124.99      2.81 o
   5   4   6       37.45       29.67      1.17 o
   6   4   6        0.80        2.03      0.95 o
   7   4   6       18.23       21.65      1.68 o
   8   4   6       31.17       34.29      2.71 o
   9   4   6       25.19       28.51      4.22 o
  10   4   6       46.87       51.90      3.91 o
  11   4   6        1.38        1.88      2.10 o
  12   4   6        6.22        8.26      2.58 o
 -15   5   6        0.26        0.06      2.42 o
 -14   5   6        2.14       -0.12      2.09 o
 -13   5   6       11.80        7.68      2.28 o
 -12   5   6        0.83        2.43      1.59 o
 -11   5   6        1.25        2.55      1.35 o
 -10   5   6       26.49       18.08      1.47 o
  -9   5   6        1.29       -0.33      0.77 o
  -8   5   6        1.00       -0.09      0.58 o
  -7   5   6       73.36       70.26      1.74 o
  -6   5   6       54.86       62.73      1.86 o
  -5   5   6       22.88       21.88      1.06 o
  -4   5   6        0.37        0.35      0.43 o
  -3   5   6      557.04      562.05      7.13 o
  -2   5   6       91.22       79.43      2.38 o
  -1   5   6        6.82        7.63      0.86 o
   0   5   6      257.99      269.00      3.65 o
   1   5   6      190.12      207.11      2.99 o
   2   5   6      314.93      325.22      4.19 o
   3   5   6       77.98       73.90      2.08 o
   4   5   6      125.52      126.32      2.57 o
   5   5   6       12.77       11.63      1.03 o
   6   5   6       64.73       68.38      3.06 o
   7   5   6       16.85       16.30      1.61 o
   8   5   6       83.31       84.26      5.04 o
   9   5   6       26.63       27.67      3.10 o
  10   5   6        3.79       -0.21      2.57 o
  11   5   6        0.00       -3.69      1.85 o
 -15   6   6        3.59        3.59      2.92 o
 -14   6   6        0.23       -0.06      2.33 o
 -13   6   6        2.35        4.08      1.97 o
 -12   6   6        0.73        4.59      1.80 o
 -11   6   6       17.22       19.04      2.21 o
 -10   6   6       10.29        7.19      1.59 o
  -9   6   6       54.61       48.15      2.15 o
  -8   6   6       21.58       19.99      1.39 o
  -7   6   6       10.13        8.85      0.89 o
  -6   6   6        2.94        2.36      0.66 o
  -5   6   6       10.41       12.64      0.96 o
  -4   6   6       28.26       19.33      1.37 o
  -3   6   6      148.30      145.77      2.84 o
  -2   6   6      204.36      210.72      3.75 o
  -1   6   6        4.83        2.05      0.66 o
   0   6   6        4.82        5.81      0.89 o
   1   6   6       23.41       19.77      1.13 o
   2   6   6       20.44       22.82      1.04 o
   3   6   6       68.46       74.44      1.78 o
   4   6   6       46.81       43.40      2.12 o
   5   6   6        8.76       10.95      1.34 o
   6   6   6       50.62       54.07      2.48 o
   7   6   6       10.47        8.18      1.62 o
   8   6   6        5.22        3.39      1.71 o
   9   6   6        5.01        5.80      2.30 o
  10   6   6        6.10        5.62      2.82 o
  11   6   6        0.07       -2.40      1.97 o
 -14   7   6        8.17        9.58      2.63 o
 -13   7   6        2.60        4.75      2.12 o
 -12   7   6        1.64        1.61      1.77 o
 -11   7   6       26.39       23.56      2.91 o
 -10   7   6        6.01        3.96      1.66 o
  -9   7   6        0.89        0.50      1.39 o
  -8   7   6       21.75       18.31      1.50 o
  -7   7   6       21.47       19.18      1.88 o
  -6   7   6      140.43      137.83      3.13 o
  -5   7   6      376.82      398.75      5.53 o
  -4   7   6       76.41       85.51      2.29 o
  -3   7   6       27.69       23.74      1.35 o
  -2   7   6       32.38       29.89      1.33 o
  -1   7   6       13.53        9.17      0.96 o
   0   7   6       65.97       66.61      2.14 o
   1   7   6       12.53       11.07      0.93 o
   2   7   6       42.65       39.65      1.55 o
   3   7   6        2.98        2.83      0.85 o
   4   7   6      105.27      106.36      3.19 o
   5   7   6       32.78       30.28      2.06 o
   6   7   6        4.31        3.12      1.23 o
   7   7   6        4.94        1.65      1.56 o
   8   7   6        4.76        3.15      1.74 o
   9   7   6        0.01        1.34      1.72 o
  10   7   6        0.11        0.56      1.72 o
 -14   8   6        3.94        4.93      2.51 o
 -13   8   6        7.91       11.72      3.00 o
 -12   8   6        0.87       -0.43      1.82 o
 -11   8   6        1.03        0.73      1.71 o
 -10   8   6       11.47        8.60      2.14 o
  -9   8   6       46.04       38.25      2.94 o
  -8   8   6       22.92       17.30      2.72 o
  -7   8   6        1.21       -1.70      1.20 o
  -6   8   6        0.42        0.97      1.29 o
  -5   8   6      100.14       94.13      2.92 o
  -4   8   6      291.70      301.88      4.81 o
  -3   8   6      400.24      437.80      6.32 o
  -2   8   6       74.60       83.75      2.81 o
  -1   8   6       11.04       10.59      1.00 o
   0   8   6        5.14        2.51      0.87 o
   1   8   6       13.19       13.74      1.28 o
   2   8   6        0.24        1.75      0.89 o
   3   8   6        2.51       -0.13      0.93 o
   4   8   6        4.63        5.72      1.44 o
   5   8   6        2.97        4.92      1.44 o
   6   8   6        1.29       -0.32      1.36 o
   7   8   6        6.15        5.95      1.68 o
   8   8   6        6.97        6.80      1.99 o
   9   8   6        1.10       -0.16      1.78 o
  10   8   6        0.01        0.13      2.12 o
 -13   9   6        0.23       -2.34      2.19 o
 -12   9   6        0.01       -2.50      2.19 o
 -11   9   6        0.86        0.89      2.00 o
 -10   9   6        3.73        1.93      1.93 o
  -9   9   6       30.16       28.48      3.12 o
  -8   9   6        1.78        2.07      1.68 o
  -7   9   6        6.12        4.62      1.70 o
  -6   9   6        4.05        3.32      1.34 o
  -5   9   6       19.23       22.80      2.00 o
  -4   9   6        5.39        5.09      1.35 o
  -3   9   6        2.55        1.95      1.07 o
  -2   9   6        0.97        0.06      0.92 o
  -1   9   6        6.37        4.13      1.46 o
   0   9   6       72.55       78.17      3.52 o
   1   9   6        1.03       -0.91      1.03 o
   2   9   6      201.31      208.91      4.85 o
   3   9   6       11.42       11.12      1.44 o
   4   9   6        6.42        6.63      1.37 o
   5   9   6       27.53       29.21      2.45 o
   6   9   6        0.02       -1.16      1.45 o
   7   9   6        0.18        0.13      1.57 o
   8   9   6        0.30       -0.31      1.76 o
   9   9   6        0.32       -0.11      2.26 o
 -12  10   6        0.88        0.62      2.39 o
 -11  10   6        2.47        1.25      2.32 o
 -10  10   6        0.60        0.99      2.15 o
  -9  10   6        0.02       -1.10      1.93 o
  -8  10   6       10.07       10.99      2.34 o
  -7  10   6        0.01       -0.77      1.53 o
  -6  10   6       14.61       11.81      1.97 o
  -5  10   6       43.35       44.08      2.86 o
  -4  10   6      105.38      116.45      4.47 o
  -3  10   6       23.88       21.23      2.04 o
  -2  10   6        9.72       10.05      1.62 o
  -1  10   6        1.89       -0.32      1.26 o
   0  10   6        0.01        0.42      1.18 o
   1  10   6        0.80       -1.18      1.36 o
   2  10   6        3.43        2.50      1.27 o
   3  10   6        0.57        0.75      1.32 o
   4  10   6        0.13       -0.35      1.38 o
   5  10   6       28.55       40.42      3.91 o
   6  10   6        2.89        1.01      1.92 o
   7  10   6       11.87        9.81      4.26 o
   8  10   6        0.10       -1.62      2.48 o
 -11  11   6        0.05        0.84      2.59 o
 -10  11   6        0.65        1.85      2.46 o
  -9  11   6        1.50        1.67      2.54 o
  -8  11   6        0.00       -0.96      1.90 o
  -7  11   6        0.05        0.90      2.05 o
  -6  11   6        0.02       -0.54      1.66 o
  -5  11   6       47.69       46.68      3.48 o
  -4  11   6       81.28       89.81      4.08 o
  -3  11   6        9.52        7.69      1.97 o
  -2  11   6        7.38        8.86      1.99 o
  -1  11   6       60.57       62.64      3.64 o
   0  11   6       25.02       21.29      2.44 o
   1  11   6       10.08        6.63      2.03 o
   2  11   6       11.41       11.52      2.22 o
   3  11   6        0.59        0.95      1.91 o
   4  11   6       12.77       10.61      3.76 o
   5  11   6        1.92        2.80      2.27 o
   6  11   6        0.02        0.88      2.74 o
   7  11   6       17.84       17.87      3.67 o
 -10  12   6        3.03        1.48      2.72 o
  -9  12   6        5.19        3.11      3.12 o
  -8  12   6       10.16       10.90      3.22 o
  -7  12   6        6.04        7.49      4.04 o
  -6  12   6        1.02        0.76      2.03 o
  -5  12   6        3.57        3.97      2.24 o
  -4  12   6        2.00       -1.02      1.97 o
  -3  12   6       40.95       45.20      3.77 o
  -2  12   6       30.85       40.57      3.53 o
  -1  12   6        1.48       -0.49      1.97 o
   0  12   6        0.99        3.10      2.11 o
   1  12   6        2.23       -0.14      1.94 o
   2  12   6        0.87       -1.30      2.11 o
   3  12   6        0.23       -0.38      2.17 o
   4  12   6        0.17        3.04      2.80 o
   5  12   6        0.46        2.29      2.87 o
   6  12   6        1.28        1.62      3.13 o
  -8  13   6        0.47        0.24      2.83 o
  -7  13   6        0.01       -1.44      2.57 o
  -6  13   6        4.09        4.84      3.18 o
  -5  13   6       17.03       12.20      3.71 o
  -4  13   6        0.00       -2.20      2.44 o
  -3  13   6       26.98       25.94      3.52 o
  -2  13   6        0.73        1.27      2.37 o
  -1  13   6        0.49        0.12      2.36 o
   0  13   6        4.64        0.26      2.49 o
   1  13   6       11.70        9.95      3.26 o
   2  13   6        0.23        1.14      2.87 o
   3  13   6        1.10       -2.72      2.86 o
   4  13   6        0.24       -0.28      2.97 o
  -6  14   6        1.06       -0.43      4.89 o
  -5  14   6       15.96       16.53      3.96 o
  -4  14   6        0.70        0.53      3.01 o
  -3  14   6        1.66        1.86      4.76 o
  -2  14   6        8.02        6.15      3.77 o
  -1  14   6        4.90       -2.34      3.16 o
   0  14   6        0.82        5.39      3.80 o
   1  14   6        4.54        6.02      3.44 o
 -16   1   7        0.22        0.00      1.94 o
 -15   1   7        0.04       -1.12      1.72 o
 -14   1   7        0.25       -1.19      1.53 o
 -13   1   7        4.28        6.65      1.56 o
 -12   1   7       13.31       14.20      1.52 o
 -11   1   7       15.83       13.58      1.37 o
 -10   1   7      324.33      317.70      5.58 o
  -9   1   7       45.49       53.09      1.51 o
  -8   1   7       19.40       18.50      0.85 o
  -7   1   7       28.48       37.57      1.09 o
  -6   1   7        0.05        0.14      0.33 o
  -5   1   7       10.42       18.29      1.28 o
  -4   1   7       30.09       37.35      1.16 o
  -3   1   7      165.19      160.32      3.63 o
  -2   1   7       14.06       14.87      1.09 o
  -1   1   7      112.82      127.02      2.32 o
   0   1   7      425.23      421.41      4.80 o
   1   1   7        1.75        1.07      0.39 o
   2   1   7        0.69        0.81      0.44 o
   3   1   7        8.33        7.56      0.59 o
   4   1   7       21.82       23.68      1.03 o
   5   1   7       42.81       49.25      1.38 o
   6   1   7       17.68       22.01      1.42 o
   7   1   7        1.59       -0.84      0.87 o
   8   1   7        5.40        5.60      1.58 o
   9   1   7        0.48       -0.41      1.46 o
  10   1   7        0.45        0.11      1.68 o
  11   1   7        0.07       -3.51      1.75 o
 -16   2   7        1.13       -0.36      2.42 o
 -15   2   7        0.75        2.00      2.23 o
 -14   2   7        9.91       12.68      2.03 o
 -13   2   7        0.04       -0.38      1.20 o
 -12   2   7       54.20       52.66      2.72 o
 -11   2   7        8.37       11.47      1.38 o
 -10   2   7      307.21      308.01      5.98 o
  -9   2   7     1060.17     1054.45     12.58 o
  -8   2   7      125.87      122.38      2.43 o
  -7   2   7       89.33       85.46      1.53 o
  -6   2   7      108.52      118.49      2.05 o
  -5   2   7      503.64      500.11      6.32 o
  -4   2   7        8.65        8.79      0.58 o
  -3   2   7      283.25      355.77      6.50 o
  -2   2   7       11.31       12.03      1.29 o
  -1   2   7       42.30       34.07      1.02 o
   0   2   7      147.89      145.59      1.95 o
   1   2   7       10.46       10.16      0.59 o
   2   2   7       67.30       64.69      1.43 o
   3   2   7        8.65       10.03      0.75 o
   4   2   7       19.66       22.72      0.93 o
   5   2   7        1.78        0.86      0.78 o
   6   2   7       12.72       11.43      1.28 o
   7   2   7        1.90        1.77      1.09 o
   8   2   7        4.26        3.97      1.62 o
   9   2   7       14.91       14.76      2.29 o
  10   2   7       12.89       12.34      2.38 o
  11   2   7       10.30       11.09      2.51 o
 -16   3   7        4.98        3.28      2.35 o
 -15   3   7        8.54       13.20      2.54 o
 -14   3   7        5.17        9.33      2.16 o
 -13   3   7        0.10        0.44      1.78 o
 -12   3   7       15.34       15.88      2.02 o
 -11   3   7       83.15       83.39      3.28 o
 -10   3   7        8.36       11.31      1.24 o
  -9   3   7        2.32        1.72      0.69 o
  -8   3   7       80.36       75.58      1.92 o
  -7   3   7       54.35       65.26      1.44 o
  -6   3   7        7.88        8.71      0.57 o
  -5   3   7      209.20      202.71      3.35 o
  -4   3   7       15.69       17.34      1.34 o
  -3   3   7       27.75       24.60      0.88 o
  -2   3   7       30.40       28.23      1.34 o
  -1   3   7      600.60      624.78      8.12 o
   0   3   7       78.21       89.57      1.57 o
   1   3   7      311.83      310.29      3.71 o
   2   3   7      184.95      188.67      2.87 o
   3   3   7      147.24      152.62      2.70 o
   4   3   7        0.88        0.85      0.64 o
   5   3   7      182.78      177.39      4.76 o
   6   3   7       28.54       32.82      2.16 o
   7   3   7        0.04        0.51      1.04 o
   8   3   7       36.23       35.24      2.96 o
   9   3   7        0.00       -1.63      1.62 o
  10   3   7        0.18       -0.90      1.61 o
  11   3   7        1.15        0.02      2.06 o
 -16   4   7        8.87       19.16      3.30 o
 -15   4   7        0.09        1.70      2.42 o
 -14   4   7        0.00        0.58      1.98 o
 -13   4   7        2.79        4.79      2.11 o
 -12   4   7       10.59       12.40      2.13 o
 -11   4   7       63.65       65.61      2.82 o
 -10   4   7       19.19       19.70      1.69 o
  -9   4   7        5.78        3.12      1.10 o
  -8   4   7        4.91        2.65      0.82 o
  -7   4   7       69.16       66.03      1.62 o
  -6   4   7       36.26       31.74      1.00 o
  -5   4   7      137.58      136.26      2.34 o
  -4   4   7      271.93      298.74      4.42 o
  -3   4   7        8.69       10.94      0.85 o
  -2   4   7        0.07        0.34      0.40 o
  -1   4   7       12.41       12.19      0.66 o
   0   4   7      129.86      124.24      2.06 o
   1   4   7       31.56       26.22      1.05 o
   2   4   7       29.07       27.63      1.03 o
   3   4   7       28.14       27.95      1.14 o
   4   4   7      168.47      153.57      3.00 o
   5   4   7       48.80       51.39      2.18 o
   6   4   7       34.04       35.02      2.11 o
   7   4   7       35.41       32.23      2.33 o
   8   4   7        0.05        0.25      1.59 o
   9   4   7       23.59       22.57      2.77 o
  10   4   7        0.00        2.40      1.84 o
  11   4   7        1.05        2.30      2.27 o
 -15   5   7        3.81        3.95      2.77 o
 -14   5   7        1.33        3.98      2.41 o
 -13   5   7        5.34        2.43      1.84 o
 -12   5   7       37.14       42.54      3.05 o
 -11   5   7       15.34       13.64      1.86 o
 -10   5   7        1.63       -0.49      1.01 o
  -9   5   7        1.51        0.77      0.98 o
  -8   5   7        0.67        1.33      0.68 o
  -7   5   7       75.30       82.15      1.89 o
  -6   5   7       48.69       46.20      1.47 o
  -5   5   7      348.63      349.38      4.86 o
  -4   5   7        6.79        8.40      0.66 o
  -3   5   7       69.78       69.17      2.18 o
  -2   5   7      301.87      326.39      5.24 o
  -1   5   7      326.91      322.78      4.19 o
   0   5   7       46.51       53.08      1.44 o
   1   5   7        2.88        2.78      0.62 o
   2   5   7        3.27        2.01      0.56 o
   3   5   7      222.59      224.00      4.00 o
   4   5   7       52.72       48.88      2.21 o
   5   5   7       18.85       17.40      1.64 o
   6   5   7       94.84       92.36      3.32 o
   7   5   7       14.36       18.54      2.07 o
   8   5   7        1.49        2.68      1.97 o
   9   5   7        5.07        3.06      2.02 o
  10   5   7       17.99       16.01      2.91 o
 -15   6   7        0.63       -2.22      2.87 o
 -14   6   7        0.27        1.11      2.04 o
 -13   6   7        2.36        1.70      1.94 o
 -12   6   7        9.76        9.18      2.63 o
 -11   6   7        0.86       -0.03      1.40 o
 -10   6   7       53.43       39.85      3.83 o
  -9   6   7        1.76        0.60      1.06 o
  -8   6   7        1.36        0.92      1.05 o
  -7   6   7       55.54       55.41      2.20 o
  -6   6   7       37.28       39.08      2.12 o
  -5   6   7      201.47      199.48      3.36 o
  -4   6   7       75.53       72.91      1.94 o
  -3   6   7      160.60      146.13      2.83 o
  -2   6   7        1.51        1.37      0.64 o
  -1   6   7       66.77       73.88      1.84 o
   0   6   7       72.04       78.34      2.11 o
   1   6   7        0.00       -0.76      0.59 o
   2   6   7        0.99        0.27      0.61 o
   3   6   7       25.09       18.07      1.41 o
   4   6   7      104.70      103.64      3.03 o
   5   6   7        5.01        5.43      1.18 o
   6   6   7       11.18       12.25      1.78 o
   7   6   7        2.77        2.06      1.65 o
   8   6   7        0.01       -1.19      1.73 o
   9   6   7        8.59        9.83      2.54 o
  10   6   7        1.33        0.94      2.19 o
 -14   7   7       13.64       11.91      2.91 o
 -13   7   7        0.82        3.95      2.13 o
 -12   7   7        1.57       -0.03      1.71 o
 -11   7   7        0.08       -1.71      1.59 o
 -10   7   7       16.13       10.90      2.04 o
  -9   7   7        1.83        1.17      1.25 o
  -8   7   7        4.35        3.40      1.26 o
  -7   7   7       48.96       43.77      2.55 o
  -6   7   7       11.57       11.09      1.63 o
  -5   7   7       36.78       35.10      1.62 o
  -4   7   7      332.08      350.49      5.70 o
  -3   7   7      453.09      451.74      6.64 o
  -2   7   7      312.27      301.29      5.93 o
  -1   7   7       83.06       81.84      2.41 o
   0   7   7        3.47        1.78      0.74 o
   1   7   7        0.97        0.54      0.75 o
   2   7   7       98.35       83.31      2.45 o
   3   7   7       92.68       92.84      2.73 o
   4   7   7        2.05        0.66      1.03 o
   5   7   7       35.56       34.96      2.21 o
   6   7   7        0.41        0.02      1.33 o
   7   7   7        0.58       -0.31      1.38 o
   8   7   7        0.46        0.99      2.08 o
   9   7   7        7.78        7.94      2.57 o
 -14   8   7        0.25       -1.72      2.24 o
 -13   8   7        3.05        2.13      2.26 o
 -12   8   7        0.17       -1.43      1.91 o
 -11   8   7        1.05        2.13      2.69 o
 -10   8   7        3.51        0.50      1.61 o
  -9   8   7       28.24       27.35      3.79 o
  -8   8   7       38.01       35.44      2.84 o
  -7   8   7       34.05       28.38      2.32 o
  -6   8   7        0.43       -0.84      1.26 o
  -5   8   7       92.28       85.37      3.29 o
  -4   8   7      132.14      129.62      3.91 o
  -3   8   7      652.01      690.10     11.87 o
  -2   8   7        3.92        4.21      1.42 o
  -1   8   7       15.88       14.20      1.70 o
   0   8   7       20.31       18.75      1.33 o
   1   8   7        8.48        9.00      1.38 o
   2   8   7       29.93       33.01      1.76 o
   3   8   7       34.87       30.46      2.60 o
   4   8   7        8.52        9.75      1.61 o
   5   8   7        0.01       -0.50      1.24 o
   6   8   7        0.49        1.71      1.63 o
   7   8   7        0.30        0.24      2.00 o
   8   8   7        0.00       -2.78      2.08 o
   9   8   7        0.01       -0.23      2.24 o
 -13   9   7        0.22       -0.59      2.64 o
 -12   9   7        3.83        5.69      2.59 o
 -11   9   7        5.20        8.43      2.43 o
 -10   9   7        3.90        3.05      2.15 o
  -9   9   7        0.24        1.11      1.73 o
  -8   9   7       35.59       31.69      2.92 o
  -7   9   7        6.03        4.74      1.75 o
  -6   9   7        3.21        3.17      1.43 o
  -5   9   7        0.27        0.54      1.20 o
  -4   9   7       25.38       21.47      2.02 o
  -3   9   7        8.05        8.38      1.63 o
  -2   9   7       20.74       27.50      2.34 o
  -1   9   7       19.21       18.72      1.98 o
   0   9   7       25.66       26.85      2.35 o
   1   9   7        8.59        9.76      1.68 o
   2   9   7        0.31        1.18      1.28 o
   3   9   7       81.00       80.37      4.54 o
   4   9   7        5.24        2.22      1.77 o
   5   9   7        9.70        9.12      2.43 o
   6   9   7        0.65        0.93      2.07 o
   7   9   7        0.03        0.90      2.13 o
   8   9   7        2.36        5.44      2.57 o
 -12  10   7        0.03       -2.11      2.75 o
 -11  10   7        3.09        8.47      2.88 o
 -10  10   7        0.01       -0.33      2.16 o
  -9  10   7        0.97        1.36      2.19 o
  -8  10   7        0.26        1.28      1.99 o
  -7  10   7       50.23       50.18      3.34 o
  -6  10   7       60.72       62.15      3.31 o
  -5  10   7       38.67       41.72      3.45 o
  -4  10   7       70.63       71.23      3.59 o
  -3  10   7       22.18       20.65      2.40 o
  -2  10   7       49.17       44.72      3.10 o
  -1  10   7      108.97      122.68      4.55 o
   0  10   7       24.86       19.94      2.26 o
   1  10   7        2.07        1.91      1.47 o
   2  10   7        0.12        0.03      1.51 o
   3  10   7        0.01       -0.23      1.91 o
   4  10   7        7.45        6.17      2.44 o
   5  10   7        0.06       -0.82      2.12 o
   6  10   7        1.51        1.24      2.33 o
   7  10   7        0.03        0.18      2.54 o
 -11  11   7        0.32        1.66      2.60 o
 -10  11   7        8.76        9.12      2.98 o
  -9  11   7        7.29       13.36      3.11 o
  -8  11   7        5.09        5.42      2.63 o
  -7  11   7        0.27        2.09      2.14 o
  -6  11   7        0.58       -0.17      2.16 o
  -5  11   7       15.61       11.80      2.05 o
  -4  11   7        5.18        6.06      1.91 o
  -3  11   7        0.16        2.10      1.64 o
  -2  11   7        0.68        0.38      1.62 o
  -1  11   7       12.08       14.58      3.20 o
   0  11   7        6.85        4.29      1.84 o
   1  11   7        0.05        2.63      2.09 o
   2  11   7        5.36        7.47      3.12 o
   3  11   7        4.84        5.47      2.49 o
   4  11   7        8.58        9.53      2.79 o
   5  11   7       10.00        2.83      2.72 o
   6  11   7        0.05       -2.16      3.30 o
  -9  12   7        0.03       -0.33      2.64 o
  -8  12   7        0.84        0.71      2.59 o
  -7  12   7        1.65        3.06      2.94 o
  -6  12   7        3.25        5.30      2.76 o
  -5  12   7        0.18        0.41      2.24 o
  -4  12   7        1.48        5.39      2.40 o
  -3  12   7        0.00        0.88      2.36 o
  -2  12   7        0.17        1.37      2.53 o
  -1  12   7       36.43       38.85      4.49 o
   0  12   7        0.59        3.22      2.88 o
   1  12   7       15.41       21.24      3.60 o
   2  12   7       10.55        3.09      2.79 o
   3  12   7        0.09        1.48      2.96 o
   4  12   7       10.51        8.25      3.31 o
   5  12   7        0.62       -3.92      2.97 o
  -8  13   7        2.58        2.86      5.72 o
  -7  13   7        6.68        4.56      3.01 o
  -6  13   7        3.39        3.15      3.00 o
  -5  13   7        3.00       -1.00      2.72 o
  -4  13   7        3.29        0.92      2.79 o
  -3  13   7        3.79        8.51      3.28 o
  -2  13   7       18.65       20.97      3.83 o
  -1  13   7       21.20       16.50      4.51 o
   0  13   7        3.38        6.17      3.63 o
   1  13   7        2.24        9.23      3.10 o
   2  13   7        1.20        4.59      3.05 o
   3  13   7        0.19        0.91      3.08 o
  -4  14   7        2.00        4.98      3.36 o
  -3  14   7        4.10        3.35      3.72 o
  -2  14   7        8.38        2.88      3.68 o
  -1  14   7        0.25        0.19      4.65 o
 -16   0   8        0.00        2.24      3.14 o
 -15   0   8        2.48       -0.85      2.70 o
 -14   0   8        0.11        2.99      3.18 o
 -13   0   8        4.37        3.33      1.87 o
 -12   0   8       47.93       55.73      3.83 o
 -11   0   8        0.36       -1.45      1.23 o
 -10   0   8      461.22      488.78     13.66 o
  -9   0   8       98.85       97.95      3.04 o
  -8   0   8      181.98      179.88      3.81 o
  -7   0   8      358.68      316.77      5.56 o
  -6   0   8        0.96        0.35      0.67 o
  -5   0   8      901.91      863.40     17.96 o
  -4   0   8        4.25        6.61      2.76 o
  -3   0   8      461.68      499.79     20.10 o
  -2   0   8      465.72      520.65     12.64 o
  -1   0   8       18.73       15.03      0.92 o
   0   0   8      109.30      104.86      2.41 o
   1   0   8        0.16       -0.42      0.60 o
   2   0   8       27.00       29.86      1.49 o
   3   0   8      291.47      321.06      6.97 o
   4   0   8      254.25      247.60      7.58 o
   5   0   8       10.46        8.76      1.68 o
   6   0   8        4.82        4.64      1.62 o
   7   0   8       13.26       18.05      2.45 o
   8   0   8        0.44        4.58      2.34 o
   9   0   8       23.63       24.67      4.04 o
  10   0   8        6.20        5.30      3.00 o
 -16   1   8        4.38        6.06      2.75 o
 -15   1   8        2.09        1.89      2.01 o
 -14   1   8        0.13        1.00      1.68 o
 -13   1   8        3.40        1.40      1.36 o
 -12   1   8        0.32        1.77      1.08 o
 -11   1   8        3.66        1.68      0.94 o
 -10   1   8       52.94       54.27      2.45 o
  -9   1   8      449.59      457.78      6.51 o
  -8   1   8      412.71      391.33      5.35 o
  -7   1   8        1.23        1.22      0.50 o
  -6   1   8        5.30        5.41      0.52 o
  -5   1   8       24.98       23.59      1.14 o
  -4   1   8       37.93       38.58      1.86 o
  -3   1   8        0.58        2.76      0.87 o
  -2   1   8     1320.61     1379.97     22.42 o
  -1   1   8        4.68        4.66      0.42 o
   0   1   8        3.66        2.68      0.45 o
   1   1   8        0.72        0.35      0.38 o
   2   1   8        0.47        0.47      0.49 o
   3   1   8       89.40       89.65      2.08 o
   4   1   8        0.22       -0.86      0.83 o
   5   1   8       20.64       20.19      2.09 o
   6   1   8        6.65        4.74      1.19 o
   7   1   8        0.00        0.46      1.07 o
   8   1   8        1.35        0.03      1.46 o
   9   1   8        0.94        2.84      1.79 o
  10   1   8       10.04       11.59      2.47 o
 -16   2   8        0.04       -0.30      2.41 o
 -15   2   8        0.06       -3.45      2.21 o
 -14   2   8        0.44        2.65      1.52 o
 -13   2   8        3.09        3.03      1.29 o
 -12   2   8        8.56        8.75      1.49 o
 -11   2   8       40.52       39.64      2.91 o
 -10   2   8        5.13        5.72      1.18 o
  -9   2   8        5.55        6.61      0.99 o
  -8   2   8      894.54      913.73     11.82 o
  -7   2   8       44.34       37.97      1.25 o
  -6   2   8        2.36        1.42      0.43 o
  -5   2   8       21.53       26.94      0.85 o
  -4   2   8       17.04       16.60      1.80 o
  -3   2   8      286.38      280.93      6.12 o
  -2   2   8       10.87       10.82      1.14 o
  -1   2   8       76.36       77.39      1.59 o
   0   2   8       36.26       40.84      1.06 o
   1   2   8       16.34       16.08      0.81 o
   2   2   8       11.41       12.30      0.81 o
   3   2   8        7.41        8.04      0.73 o
   4   2   8       66.37       75.16      2.33 o
   5   2   8        4.53        3.66      1.00 o
   6   2   8        3.71        3.21      1.15 o
   7   2   8       12.76       11.29      1.55 o
   8   2   8        5.24        5.37      1.72 o
   9   2   8        8.62        8.01      2.17 o
  10   2   8       13.05       13.60      2.64 o
 -16   3   8        0.77        1.52      2.35 o
 -15   3   8        1.64        3.61      1.99 o
 -14   3   8        1.36       -0.19      1.62 o
 -13   3   8        4.63        3.71      2.08 o
 -12   3   8        0.33        2.43      1.32 o
 -11   3   8        0.17        0.22      1.09 o
 -10   3   8        3.44        3.38      1.10 o
  -9   3   8      130.56      108.10      2.73 o
  -8   3   8      416.90      401.03      5.42 o
  -7   3   8       74.27       75.84      1.80 o
  -6   3   8       66.59       61.93      1.54 o
  -5   3   8        1.61        2.83      0.44 o
  -4   3   8       47.01       39.59      1.14 o
  -3   3   8        3.95        3.58      0.71 o
  -2   3   8       23.01       22.16      1.44 o
  -1   3   8      541.34      550.61      7.14 o
   0   3   8      404.09      418.05      5.11 o
   1   3   8      111.49      107.43      2.00 o
   2   3   8       69.44       71.08      1.70 o
   3   3   8       67.06       67.30      1.85 o
   4   3   8       96.79       87.07      2.74 o
   5   3   8       33.94       32.36      1.84 o
   6   3   8       27.05       25.58      2.01 o
   7   3   8        0.00       -1.37      1.35 o
   8   3   8        0.30        0.72      1.56 o
   9   3   8       41.17       40.44      3.40 o
  10   3   8       18.12       19.22      2.84 o
 -15   4   8        3.06       -0.08      2.42 o
 -14   4   8        0.78        3.50      2.30 o
 -13   4   8        0.65        1.37      1.87 o
 -12   4   8        3.16        3.75      1.77 o
 -11   4   8        0.00       -0.12      1.02 o
 -10   4   8      250.61      228.81      5.68 o
  -9   4   8       36.03       33.23      2.09 o
  -8   4   8        3.33        0.88      1.12 o
  -7   4   8       45.23       40.78      1.73 o
  -6   4   8      262.55      266.73      4.46 o
  -5   4   8      114.07      111.71      3.56 o
  -4   4   8       79.22       76.35      1.95 o
  -3   4   8       80.05       80.31      1.79 o
  -2   4   8       78.03       75.22      1.77 o
  -1   4   8        0.60       -0.90      0.48 o
   0   4   8      104.33      105.66      1.96 o
   1   4   8      205.23      214.97      3.06 o
   2   4   8       39.86       45.81      1.46 o
   3   4   8       33.57       29.77      1.71 o
   4   4   8        1.32        0.04      0.87 o
   5   4   8       40.15       39.42      2.17 o
   6   4   8       35.98       32.40      2.30 o
   7   4   8        1.38        3.03      1.54 o
   8   4   8        0.78       -0.33      1.71 o
   9   4   8        0.04        0.71      1.90 o
  10   4   8       19.00       18.78      2.89 o
 -15   5   8        0.60        4.14      2.67 o
 -14   5   8        0.52        1.04      2.28 o
 -13   5   8        2.92        0.92      2.48 o
 -12   5   8        0.22        1.08      1.53 o
 -11   5   8        3.61        3.93      1.28 o
 -10   5   8       15.65       14.84      1.78 o
  -9   5   8      105.56      103.51      3.83 o
  -8   5   8        0.08       -0.21      0.90 o
  -7   5   8       41.27       42.27      1.76 o
  -6   5   8        7.17        7.26      0.80 o
  -5   5   8       95.03       91.11      2.68 o
  -4   5   8      158.36      154.16      2.95 o
  -3   5   8       38.38       43.41      1.44 o
  -2   5   8      249.29      244.41      3.72 o
  -1   5   8        0.35       -0.25      0.68 o
   0   5   8       47.36       43.91      1.32 o
   1   5   8      117.94      124.86      2.23 o
   2   5   8       25.05       27.69      1.44 o
   3   5   8        8.14        7.77      1.20 o
   4   5   8       34.86       37.80      2.22 o
   5   5   8      212.81      212.72      5.63 o
   6   5   8        8.90        3.77      2.21 o
   7   5   8       37.97       32.82      3.21 o
   8   5   8        2.96        1.93      1.91 o
   9   5   8        0.53        1.65      2.10 o
  10   5   8        3.73        3.91      2.44 o
 -15   6   8        0.23        1.43      3.44 o
 -14   6   8        0.00       -0.50      2.32 o
 -13   6   8        3.87        1.87      1.99 o
 -12   6   8        2.77        1.40      1.73 o
 -11   6   8        2.18        0.62      1.46 o
 -10   6   8        1.18        1.52      1.17 o
  -9   6   8        0.10        0.59      1.05 o
  -8   6   8       12.49       10.49      1.49 o
  -7   6   8        1.39        0.64      1.07 o
  -6   6   8        0.05       -0.52      0.92 o
  -5   6   8       53.98       62.88      2.43 o
  -4   6   8      129.37      137.93      4.64 o
  -3   6   8      848.99      850.17     11.47 o
  -2   6   8       67.07       67.00      1.98 o
  -1   6   8      446.72      438.26      6.12 o
   0   6   8        1.06       -0.38      0.79 o
   1   6   8        9.50       12.40      1.06 o
   2   6   8        5.27        5.70      1.13 o
   3   6   8        4.08        4.83      1.21 o
   4   6   8       87.77       77.56      4.01 o
   5   6   8        3.37        3.50      1.48 o
   6   6   8       20.08       24.88      2.59 o
   7   6   8        1.30        2.02      2.33 o
   8   6   8        0.00        0.08      2.06 o
   9   6   8        0.52       -0.57      2.14 o
 -14   7   8        0.07        0.94      2.19 o
 -13   7   8        0.21        1.84      2.17 o
 -12   7   8        0.01        0.01      1.66 o
 -11   7   8        3.19        1.70      1.70 o
 -10   7   8        4.50        2.95      1.64 o
  -9   7   8        9.74        7.18      1.54 o
  -8   7   8       28.64       35.01      3.57 o
  -7   7   8        6.18        6.48      1.71 o
  -6   7   8        1.27       -1.69      1.09 o
  -5   7   8        0.03       -0.04      1.15 o
  -4   7   8       59.32       57.77      2.49 o
  -3   7   8        0.05        1.00      1.10 o
  -2   7   8       37.33       44.92      2.14 o
  -1   7   8       27.01       23.90      1.81 o
   0   7   8       55.72       54.33      2.43 o
   1   7   8       74.20       82.50      2.74 o
   2   7   8       10.16       10.12      1.42 o
   3   7   8        2.95        3.94      1.47 o
   4   7   8        1.28       -0.75      1.40 o
   5   7   8       28.06       19.96      2.51 o
   6   7   8        0.55        2.32      2.14 o
   7   7   8        4.52        0.56      2.08 o
   8   7   8        1.49        3.69      2.40 o
   9   7   8        4.76        3.36      4.65 o
 -13   8   8        2.75       -0.20      2.14 o
 -12   8   8        3.60        4.05      2.21 o
 -11   8   8        1.67        1.35      1.87 o
 -10   8   8        0.38       -2.02      1.84 o
  -9   8   8        0.11        0.50      1.62 o
  -8   8   8       12.66        7.27      2.58 o
  -7   8   8        2.19       -0.62      1.70 o
  -6   8   8        3.10        4.90      1.49 o
  -5   8   8      115.60      120.50      3.63 o
  -4   8   8       14.99       15.69      1.75 o
  -3   8   8      129.06      141.18      4.04 o
  -2   8   8       64.24       73.02      2.98 o
  -1   8   8        2.13        1.65      1.19 o
   0   8   8       96.77       93.42      3.42 o
   1   8   8        3.61        1.68      1.19 o
   2   8   8       11.23        6.71      1.96 o
   3   8   8       20.98       21.85      2.37 o
   4   8   8        0.38       -1.59      1.65 o
   5   8   8        0.43       -2.33      1.72 o
   6   8   8        1.00        0.04      2.05 o
   7   8   8        0.89        3.89      2.46 o
   8   8   8        0.00       -2.47      2.12 o
 -13   9   8        0.91        1.24      2.40 o
 -12   9   8        0.01        0.71      2.21 o
 -11   9   8       13.36       11.58      2.72 o
 -10   9   8        0.16       -3.46      1.97 o
  -9   9   8        0.55       -1.65      1.70 o
  -8   9   8        5.77        4.67      1.93 o
  -7   9   8       30.57       30.86      3.04 o
  -6   9   8        3.27        1.77      1.52 o
  -5   9   8        1.02       -1.52      1.31 o
  -4   9   8       49.63       53.82      2.84 o
  -3   9   8       23.02       25.33      2.16 o
  -2   9   8        5.05        3.46      1.48 o
  -1   9   8        6.60        6.19      1.64 o
   0   9   8        0.11       -0.10      1.52 o
   1   9   8       27.49       27.94      2.68 o
   2   9   8        4.35        2.75      1.70 o
   3   9   8        3.30        2.82      1.69 o
   4   9   8        3.70        3.71      2.22 o
   5   9   8        0.58       -2.59      1.94 o
   6   9   8        1.05        0.92      2.44 o
   7   9   8        4.14        5.20      2.94 o
 -12  10   8        0.99        1.69      2.44 o
 -11  10   8        1.43        4.58      2.69 o
 -10  10   8        0.12        0.10      2.29 o
  -9  10   8        2.35        3.84      2.31 o
  -8  10   8        2.99        2.48      1.92 o
  -7  10   8        0.16       -0.68      1.71 o
  -6  10   8        0.31       -1.75      1.67 o
  -5  10   8        0.34       -2.72      1.41 o
  -4  10   8       21.13       24.46      2.61 o
  -3  10   8        1.68        3.68      1.78 o
  -2  10   8        1.91        0.08      1.62 o
  -1  10   8        1.88        2.60      1.96 o
   0  10   8        0.94        1.14      1.84 o
   1  10   8        4.87        4.79      1.95 o
   2  10   8        0.72        0.78      1.80 o
   3  10   8        4.31        1.60      2.21 o
   4  10   8        0.52        1.64      2.10 o
   5  10   8        0.57        1.22      2.28 o
   6  10   8        3.35        5.06      2.86 o
 -10  11   8        1.13       -0.99      2.38 o
  -9  11   8        4.01        6.23      2.76 o
  -8  11   8       18.57       17.24      3.36 o
  -7  11   8        2.98        2.36      2.23 o
  -6  11   8        0.10        0.88      2.22 o
  -5  11   8        1.32        0.91      1.92 o
  -4  11   8        7.22        7.02      2.13 o
  -3  11   8        0.34       -1.87      1.69 o
  -2  11   8        0.58       -0.19      1.82 o
  -1  11   8        0.05       -0.87      1.92 o
   0  11   8        0.22        0.63      2.24 o
   1  11   8        2.35        3.50      2.79 o
   2  11   8        0.14        2.69      2.30 o
   3  11   8        2.71        3.94      2.79 o
   4  11   8        0.06       -1.60      2.50 o
   5  11   8        0.03       -1.57      2.71 o
  -9  12   8        0.00        1.67      2.74 o
  -8  12   8        1.06        0.59      2.69 o
  -7  12   8       12.66       14.04      3.34 o
  -6  12   8        2.13        1.35      2.64 o
  -5  12   8       11.95       10.38      2.84 o
  -4  12   8       16.29       15.15      4.93 o
  -3  12   8        0.41       -0.94      2.53 o
  -2  12   8        0.14       -1.61      2.80 o
  -1  12   8        7.06        2.99      3.19 o
   0  12   8        4.66        5.87      3.24 o
   1  12   8        1.91        0.89      2.67 o
   2  12   8        1.69        1.25      2.84 o
   3  12   8        2.27        3.86      3.06 o
  -6  13   8        2.51        0.53      3.49 o
  -5  13   8        0.30        2.14      2.96 o
  -4  13   8        8.91        5.76      3.23 o
  -3  13   8        0.49        1.12      3.41 o
  -2  13   8        2.80       -3.03      3.01 o
  -1  13   8        6.44        7.30      3.86 o
   0  13   8       16.34        4.56      3.18 o
   1  13   8        1.71        1.31      3.23 o
 -16   1   9        1.12        5.63      2.44 o
 -15   1   9        0.27        0.51      1.88 o
 -14   1   9        3.41        5.89      1.94 o
 -13   1   9        2.68        2.58      1.29 o
 -12   1   9        4.92        3.11      1.07 o
 -11   1   9        8.94       10.72      1.30 o
 -10   1   9        3.34        2.88      0.93 o
  -9   1   9        4.65        2.44      0.98 o
  -8   1   9      454.05      460.60      6.36 o
  -7   1   9        2.36        1.92      0.53 o
  -6   1   9        3.49        2.97      0.52 o
  -5   1   9       39.62       32.74      1.10 o
  -4   1   9       40.86       43.75      1.66 o
  -3   1   9       38.86       44.27      2.39 o
  -2   1   9        7.43        8.32      0.90 o
  -1   1   9       45.47       42.39      1.07 o
   0   1   9        3.28        1.50      0.42 o
   1   1   9      321.66      317.00      4.73 o
   2   1   9        7.23        7.59      0.85 o
   3   1   9       18.91       19.49      1.36 o
   4   1   9       20.83       17.76      1.49 o
   5   1   9       22.68       24.17      1.75 o
   6   1   9        0.95       -0.22      1.07 o
   7   1   9        0.92       -0.29      1.31 o
   8   1   9        2.21        2.40      2.14 o
   9   1   9       10.26        7.38      3.43 o
  10   1   9        1.14        0.42      3.82 o
 -16   2   9        0.11        2.05      2.67 o
 -15   2   9        2.65        3.84      2.00 o
 -14   2   9        7.56        8.03      1.95 o
 -13   2   9        3.09        3.35      1.33 o
 -12   2   9        5.94        4.80      1.39 o
 -11   2   9       17.83       17.56      1.72 o
 -10   2   9       70.47       69.16      2.94 o
  -9   2   9       31.78       31.46      1.81 o
  -8   2   9      178.13      191.48      4.39 o
  -7   2   9       58.96       54.78      1.49 o
  -6   2   9       11.78       11.29      0.71 o
  -5   2   9       12.08        9.01      0.79 o
  -4   2   9       57.69       55.66      2.09 o
  -3   2   9       78.44       71.71      2.52 o
  -2   2   9      164.10      171.34      3.85 o
  -1   2   9       11.95       12.32      0.76 o
   0   2   9      148.42      151.85      2.44 o
   1   2   9       41.64       45.95      1.30 o
   2   2   9      199.78      219.57      4.00 o
   3   2   9       28.98       32.45      1.75 o
   4   2   9       33.87       30.55      1.86 o
   5   2   9        3.20        4.32      1.18 o
   6   2   9       13.29       13.14      1.59 o
   7   2   9        7.17        5.93      1.59 o
   8   2   9        0.75        0.19      1.50 o
   9   2   9        0.32        2.77      1.95 o
 -15   3   9        0.38       -1.18      1.79 o
 -14   3   9        5.90        8.02      2.15 o
 -13   3   9        1.53        0.94      1.62 o
 -12   3   9        4.35        3.13      1.44 o
 -11   3   9       11.69       14.11      1.86 o
 -10   3   9        1.10        0.76      1.03 o
  -9   3   9       74.21       72.99      2.72 o
  -8   3   9      135.40      135.45      3.29 o
  -7   3   9        7.86        4.51      1.13 o
  -6   3   9       45.07       50.53      1.39 o
  -5   3   9       43.12       44.89      1.57 o
  -4   3   9        8.90       11.29      1.04 o
  -3   3   9        6.70        6.79      0.97 o
  -2   3   9        6.38        6.39      0.55 o
  -1   3   9       94.46       93.25      1.87 o
   0   3   9      103.11      101.81      2.02 o
   1   3   9        1.69        1.21      0.74 o
   2   3   9        0.01       -1.32      1.03 o
   3   3   9        0.73       -0.42      0.82 o
   4   3   9       27.88       27.98      1.92 o
   5   3   9        1.55        1.18      1.11 o
   6   3   9        2.14        0.68      1.22 o
   7   3   9       15.22       14.28      2.21 o
   8   3   9        0.01        2.33      1.74 o
   9   3   9        3.95        4.12      2.10 o
 -15   4   9        0.44        4.27      2.74 o
 -14   4   9        3.59        2.36      2.47 o
 -13   4   9        8.33        8.42      2.10 o
 -12   4   9        0.27        0.68      1.55 o
 -11   4   9        0.07       -0.98      1.30 o
 -10   4   9        4.99        6.80      1.31 o
  -9   4   9       16.55       26.46      2.43 o
  -8   4   9      137.58      161.06      3.87 o
  -7   4   9       96.71      109.57      2.99 o
  -6   4   9      114.98      106.54      2.39 o
  -5   4   9        3.07        2.79      0.65 o
  -4   4   9       55.73       60.80      1.59 o
  -3   4   9      142.67      146.10      2.76 o
  -2   4   9        1.27        1.55      0.57 o
  -1   4   9      106.03       97.57      1.99 o
   0   4   9      336.43      315.33      6.43 o
   1   4   9       73.98       71.41      2.07 o
   2   4   9        0.34        0.06      0.87 o
   3   4   9        3.17        2.80      1.29 o
   4   4   9       11.60       15.05      1.68 o
   5   4   9       22.65       22.18      2.02 o
   6   4   9        0.00        0.06      1.36 o
   7   4   9        2.02        0.52      1.62 o
   8   4   9        3.85        1.44      1.90 o
   9   4   9        0.00       -2.78      1.83 o
 -15   5   9       10.06       11.91      4.89 o
 -14   5   9       10.97       17.72      3.98 o
 -13   5   9        0.08        1.92      2.16 o
 -12   5   9        0.56        1.79      1.58 o
 -11   5   9        0.62        2.29      1.22 o
 -10   5   9        3.88        3.93      1.27 o
  -9   5   9        1.32        0.72      0.98 o
  -8   5   9      230.16      225.27      6.46 o
  -7   5   9      126.29      125.12      3.81 o
  -6   5   9        3.84        1.14      0.87 o
  -5   5   9       10.93       10.26      1.16 o
  -4   5   9       56.15       44.69      2.24 o
  -3   5   9      198.75      208.07      5.19 o
  -2   5   9      296.60      295.99      4.80 o
  -1   5   9       33.64       33.69      1.49 o
   0   5   9       80.43       75.41      1.91 o
   1   5   9      147.57      138.17      3.48 o
   2   5   9       78.77       76.43      2.78 o
   3   5   9       14.74       18.65      1.67 o
   4   5   9       15.73       15.43      1.73 o
   5   5   9       26.18       26.30      2.49 o
   6   5   9       13.33        9.25      2.01 o
   7   5   9        3.79        2.09      1.96 o
   8   5   9        0.00       -2.39      1.71 o
   9   5   9        0.02       -2.76      1.95 o
 -14   6   9        0.79        3.13      2.55 o
 -13   6   9        0.01        0.53      1.79 o
 -12   6   9        0.08       -1.46      1.40 o
 -11   6   9        2.52        2.18      1.48 o
 -10   6   9        5.92        7.99      1.41 o
  -9   6   9        6.79        7.85      1.47 o
  -8   6   9        2.94        2.28      1.26 o
  -7   6   9        1.99        2.46      1.23 o
  -6   6   9        0.36       -0.29      1.13 o
  -5   6   9      236.95      232.06      6.44 o
  -4   6   9       68.94       65.01      2.74 o
  -3   6   9      169.93      178.75      7.01 o
  -2   6   9      795.88      825.09     13.08 o
  -1   6   9      117.08      122.21      3.80 o
   0   6   9        0.12       -0.56      0.89 o
   1   6   9        0.99        0.72      0.91 o
   2   6   9        2.52        3.18      1.26 o
   3   6   9       47.05       53.25      2.66 o
   4   6   9        0.05       -0.84      1.23 o
   5   6   9       67.60       64.23      3.70 o
   6   6   9        7.18        5.55      2.33 o
   7   6   9        0.60        2.66      2.05 o
   8   6   9        2.01       -0.33      2.04 o
 -14   7   9        0.12        0.88      2.13 o
 -13   7   9        0.42       -0.17      2.01 o
 -12   7   9        0.75        1.29      2.08 o
 -11   7   9        6.17        5.31      1.88 o
 -10   7   9       12.14       12.31      2.05 o
  -9   7   9        9.99       14.81      2.68 o
  -8   7   9        0.53        0.91      1.33 o
  -7   7   9        5.99        3.50      1.48 o
  -6   7   9       46.10       47.55      2.71 o
  -5   7   9       16.12       11.12      1.67 o
  -4   7   9        1.81        1.23      1.39 o
  -3   7   9        8.17        7.23      1.42 o
  -2   7   9        0.52        1.98      1.23 o
  -1   7   9       38.88       36.55      2.22 o
   0   7   9        1.14        1.73      1.25 o
   1   7   9        0.01       -0.89      1.15 o
   2   7   9        2.65        2.96      1.25 o
   3   7   9       38.94       39.89      2.78 o
   4   7   9      185.03      189.67      5.83 o
   5   7   9        6.46        6.50      2.09 o
   6   7   9        3.32        6.61      2.42 o
   7   7   9        1.19        0.31      2.19 o
 -13   8   9        0.53       -0.64      2.19 o
 -12   8   9        0.05       -2.56      2.01 o
 -11   8   9        0.08        1.46      1.82 o
 -10   8   9        1.81        0.41      1.74 o
  -9   8   9       15.79       16.50      2.63 o
  -8   8   9        0.44        0.05      1.53 o
  -7   8   9        3.39        4.98      1.67 o
  -6   8   9        2.57        5.83      1.62 o
  -5   8   9        0.40       -0.78      1.29 o
  -4   8   9       23.91       20.77      2.18 o
  -3   8   9       64.27       66.13      3.07 o
  -2   8   9      120.24      136.19      4.27 o
  -1   8   9       21.32       18.37      2.00 o
   0   8   9       15.14       10.15      1.79 o
   1   8   9        2.60        2.25      1.46 o
   2   8   9       14.41       11.74      2.04 o
   3   8   9        0.09       -1.94      1.78 o
   4   8   9        2.38       -0.27      1.76 o
   5   8   9       20.11       11.93      2.90 o
   6   8   9        0.46       -0.61      2.19 o
   7   8   9        4.65        5.71      2.65 o
 -12   9   9        0.05        1.98      2.73 o
 -11   9   9        4.24        5.15      2.54 o
 -10   9   9        0.24        3.41      2.26 o
  -9   9   9        4.74        3.79      1.92 o
  -8   9   9       19.90       29.57      3.02 o
  -7   9   9        0.06        0.22      1.75 o
  -6   9   9       10.02       13.29      2.11 o
  -5   9   9        3.45        0.61      1.63 o
  -4   9   9        0.23       -2.27      1.42 o
  -3   9   9        2.94        1.73      1.59 o
  -2   9   9        3.93        3.46      1.73 o
  -1   9   9       31.76       35.48      3.07 o
   0   9   9        0.01        1.87      1.69 o
   1   9   9        7.19        2.18      1.76 o
   2   9   9        1.26        2.02      2.18 o
   3   9   9        1.91        0.57      1.97 o
   4   9   9       10.99        7.21      2.65 o
   5   9   9        1.91        1.06      2.35 o
   6   9   9        0.09        0.36      2.44 o
 -11  10   9        2.90        4.79      2.61 o
 -10  10   9        0.63        0.60      2.82 o
  -9  10   9       10.56       12.67      3.01 o
  -8  10   9        6.05        1.90      2.37 o
  -7  10   9       24.11       24.99      2.91 o
  -6  10   9        0.86        0.28      1.84 o
  -5  10   9        1.44       -0.60      1.61 o
  -4  10   9        0.98        0.42      1.67 o
  -3  10   9        9.42        8.89      2.08 o
  -2  10   9        4.19        2.77      2.03 o
  -1  10   9        9.49       10.79      2.38 o
   0  10   9        0.33        1.63      1.84 o
   1  10   9        0.52       -0.75      1.76 o
   2  10   9        1.41        0.15      2.35 o
   3  10   9        1.09        0.74      2.19 o
   4  10   9       18.32       23.50      3.98 o
   5  10   9       22.89       21.90      3.73 o
 -10  11   9        0.22        3.08      2.72 o
  -9  11   9        1.95        2.43      2.61 o
  -8  11   9        1.76        1.57      2.49 o
  -7  11   9        1.33        0.15      2.43 o
  -6  11   9        0.10       -1.66      1.97 o
  -5  11   9        3.04        4.50      2.10 o
  -4  11   9        2.90        1.64      2.16 o
  -3  11   9        1.17        1.28      2.38 o
  -2  11   9       17.69       20.00      4.04 o
  -1  11   9        0.94        0.78      2.33 o
   0  11   9        0.35        0.14      2.36 o
   1  11   9        3.91        8.67      2.89 o
   2  11   9        1.63        2.72      2.77 o
   3  11   9        0.27        0.50      2.74 o
  -8  12   9        1.63        0.21      2.63 o
  -7  12   9        0.01       -4.77      2.39 o
  -6  12   9        4.61        2.72      2.78 o
  -5  12   9        6.76        6.22      2.81 o
  -4  12   9        2.44        1.90      3.09 o
  -3  12   9        3.91        7.83      3.40 o
  -2  12   9        2.48        2.73      3.18 o
  -1  12   9        0.95       -1.08      3.55 o
   0  12   9        2.13        6.18      3.14 o
   1  12   9        2.42        2.72      3.00 o
  -4  13   9        1.03       16.11      8.48 o
  -3  13   9        0.98        2.81      4.28 o
 -15   0  10        0.04       -1.25      3.18 o
 -14   0  10       15.08       17.81      3.86 o
 -13   0  10        0.00        0.72      1.78 o
 -12   0  10        0.19        0.73      1.43 o
 -11   0  10       53.14       59.35      6.19 o
 -10   0  10       85.59       83.67      6.33 o
  -9   0  10        1.29        0.62      1.25 o
  -8   0  10        1.33        1.07      0.89 o
  -7   0  10       13.20       19.03      1.43 o
  -6   0  10       74.05       70.68      3.02 o
  -5   0  10       29.00       28.12      1.30 o
  -4   0  10        8.04        7.14      1.93 o
  -3   0  10       21.00       21.20      1.67 o
  -2   0  10       22.27       21.83      1.17 o
  -1   0  10       45.83       44.03      1.54 o
   0   0  10      443.75      455.88      9.02 o
   1   0  10      114.59      113.45      4.71 o
   2   0  10       18.52       18.37      2.07 o
   3   0  10      127.46      144.70      5.29 o
   4   0  10      183.98      189.03      6.52 o
   5   0  10        7.79        7.71      1.93 o
   6   0  10        9.05       11.83      2.30 o
   7   0  10        9.77        4.69      4.66 o
   8   0  10        5.62        4.88      2.70 o
 -15   1  10        2.65        2.37      2.01 o
 -14   1  10        5.52        6.95      2.20 o
 -13   1  10        2.54        3.02      1.37 o
 -12   1  10        3.94        2.41      1.11 o
 -11   1  10        0.70       -0.36      0.90 o
 -10   1  10        9.58       12.67      1.23 o
  -9   1  10       73.87       79.95      2.62 o
  -8   1  10       29.57       25.25      1.22 o
  -7   1  10        0.48       -0.57      0.56 o
  -6   1  10       67.33       67.04      1.61 o
  -5   1  10        0.61        1.86      0.74 o
  -4   1  10        0.65        1.22      0.84 o
  -3   1  10        0.33        1.51      0.63 o
  -2   1  10        4.52        5.72      0.54 o
  -1   1  10      203.66      203.71      3.45 o
   0   1  10      125.00      129.29      2.27 o
   1   1  10      116.06      116.83      2.98 o
   2   1  10      141.29      133.38      3.42 o
   3   1  10       84.43       95.22      2.94 o
   4   1  10       48.59       48.01      2.24 o
   5   1  10       30.86       27.79      1.92 o
   6   1  10       13.53       10.82      1.57 o
   7   1  10        1.61        2.09      1.58 o
   8   1  10        0.04        1.92      1.72 o
 -15   2  10        0.94        1.74      2.37 o
 -14   2  10        0.13        0.12      1.57 o
 -13   2  10        0.51        0.06      1.12 o
 -12   2  10        1.42        1.67      1.08 o
 -11   2  10       16.15       18.18      1.71 o
 -10   2  10        2.14        2.50      1.01 o
  -9   2  10        0.91        0.32      0.89 o
  -8   2  10       63.61       66.22      2.97 o
  -7   2  10      144.21      133.80      2.79 o
  -6   2  10       15.91       16.04      0.88 o
  -5   2  10        9.76       10.61      0.96 o
  -4   2  10        0.83        1.80      0.88 o
  -3   2  10      100.14      107.47      3.34 o
  -2   2  10       53.50       60.17      2.06 o
  -1   2  10       14.43       13.62      0.73 o
   0   2  10       15.32       16.80      1.12 o
   1   2  10       56.46       53.75      1.70 o
   2   2  10       55.79       53.38      2.36 o
   3   2  10        3.79        2.70      1.20 o
   4   2  10       21.96       17.68      1.66 o
   5   2  10        9.47        7.31      1.43 o
   6   2  10        0.02       -0.92      1.19 o
   7   2  10        0.76       -1.35      1.50 o
   8   2  10        1.72        3.27      1.92 o
 -15   3  10        4.27        6.40      2.32 o
 -14   3  10        1.88        2.65      1.92 o
 -13   3  10        2.02        2.99      1.69 o
 -12   3  10        3.85        4.18      1.49 o
 -11   3  10        0.01        0.41      1.22 o
 -10   3  10       25.19       23.33      1.72 o
  -9   3  10       91.36       83.75      2.89 o
  -8   3  10      201.93      187.07      4.89 o
  -7   3  10      180.86      179.03      4.48 o
  -6   3  10      106.51       93.50      2.15 o
  -5   3  10       15.09       12.45      1.30 o
  -4   3  10       30.35       26.23      1.97 o
  -3   3  10       36.90       36.86      2.26 o
  -2   3  10       85.10       80.70      2.17 o
  -1   3  10      252.58      260.67      3.70 o
   0   3  10       23.13       21.90      1.25 o
   1   3  10       10.64       11.80      1.50 o
   2   3  10        8.71        4.55      1.15 o
   3   3  10        4.86        3.18      1.17 o
   4   3  10       21.25       20.13      1.78 o
   5   3  10        3.58        3.56      1.30 o
   6   3  10        2.25        1.41      1.39 o
   7   3  10        4.82        4.92      1.81 o
   8   3  10        2.74        0.32      1.89 o
 -15   4  10        0.59       -1.36      1.92 o
 -14   4  10        1.89        2.93      2.46 o
 -13   4  10        3.32        5.62      1.96 o
 -12   4  10        2.40       -0.46      1.38 o
 -11   4  10        0.03       -1.94      1.21 o
 -10   4  10       11.28       11.27      1.65 o
  -9   4  10        0.40        0.44      0.98 o
  -8   4  10        0.02       -2.05      1.03 o
  -7   4  10      735.95      744.55     12.46 o
  -6   4  10        1.02        0.78      1.37 o
  -5   4  10        2.13        0.57      0.70 o
  -4   4  10        3.75        4.51      0.90 o
  -3   4  10        0.68        1.19      1.07 o
  -2   4  10      618.47      625.30     10.21 o
  -1   4  10       32.43       34.12      1.31 o
   0   4  10      158.22      173.66      3.54 o
   1   4  10       36.15       33.45      1.76 o
   2   4  10        0.67       -1.15      0.90 o
   3   4  10        6.97        6.38      1.70 o
   4   4  10       27.26       26.11      2.08 o
   5   4  10        8.98        9.05      1.68 o
   6   4  10        1.39       -0.16      1.50 o
   7   4  10        1.70        0.09      2.20 o
   8   4  10        0.60       -1.31      1.83 o
 -14   5  10        2.46        4.76      2.73 o
 -13   5  10       10.36       19.23      3.36 o
 -12   5  10        0.51        2.20      1.62 o
 -11   5  10        8.07        8.22      1.49 o
 -10   5  10        1.56        1.82      1.23 o
  -9   5  10        0.24        1.12      1.13 o
  -8   5  10      158.26      157.61      4.39 o
  -7   5  10       29.30       35.19      2.12 o
  -6   5  10       17.08       17.16      1.37 o
  -5   5  10       22.86       36.23      1.94 o
  -4   5  10       33.13       35.45      1.95 o
  -3   5  10        6.34        2.99      1.11 o
  -2   5  10       54.84       57.89      2.07 o
  -1   5  10       73.09       74.25      2.37 o
   0   5  10        1.17        0.92      0.91 o
   1   5  10        0.10       -0.24      1.28 o
   2   5  10        8.50        6.03      1.27 o
   3   5  10       16.83       15.75      1.84 o
   4   5  10        4.40        3.73      1.48 o
   5   5  10        7.30        5.15      1.91 o
   6   5  10        6.71        6.49      2.14 o
   7   5  10        3.99        3.82      2.08 o
 -14   6  10        5.11        7.51      2.98 o
 -13   6  10        1.64        5.01      2.77 o
 -12   6  10        0.01        0.33      1.92 o
 -11   6  10        2.21        2.42      1.60 o
 -10   6  10        1.29        2.51      1.30 o
  -9   6  10        9.28        7.28      2.22 o
  -8   6  10        3.14        3.78      1.37 o
  -7   6  10       21.00       22.48      2.28 o
  -6   6  10       75.63       75.52      3.08 o
  -5   6  10      192.79      189.45      6.97 o
  -4   6  10        0.27        0.06      1.21 o
  -3   6  10       20.94       18.75      1.73 o
  -2   6  10       29.09       27.05      2.54 o
  -1   6  10       28.00       29.88      1.87 o
   0   6  10        1.43       -0.17      0.99 o
   1   6  10       11.82       10.52      1.48 o
   2   6  10        1.30        0.65      1.23 o
   3   6  10        1.83        2.53      1.71 o
   4   6  10        0.18        0.80      1.69 o
   5   6  10        1.29        0.84      1.66 o
   6   6  10       25.71       32.68      3.47 o
   7   6  10       11.04       12.15      2.75 o
 -13   7  10        1.85       -0.12      2.10 o
 -12   7  10        0.00        0.14      1.87 o
 -11   7  10        0.07       -1.58      1.55 o
 -10   7  10        7.93       12.24      2.09 o
  -9   7  10        1.60        2.40      1.47 o
  -8   7  10        0.53        0.22      1.31 o
  -7   7  10       43.11       44.86      2.77 o
  -6   7  10      133.18      147.56      4.96 o
  -5   7  10       51.48       57.14      3.00 o
  -4   7  10        3.48        4.08      1.45 o
  -3   7  10        1.50        3.88      1.55 o
  -2   7  10        5.60        6.25      1.56 o
  -1   7  10       19.84       22.58      2.13 o
   0   7  10        1.04        1.74      1.39 o
   1   7  10       33.63       32.29      2.16 o
   2   7  10        0.00        0.02      1.30 o
   3   7  10        9.65        5.61      1.93 o
   4   7  10        1.18        1.95      1.87 o
   5   7  10        1.53       -2.12      2.01 o
   6   7  10       13.32       13.54      3.00 o
 -12   8  10        0.15       -3.40      1.92 o
 -11   8  10        1.97        4.36      1.93 o
 -10   8  10        2.25        0.38      1.73 o
  -9   8  10        0.04        0.59      1.70 o
  -8   8  10        0.67        2.11      1.68 o
  -7   8  10        2.57        4.46      1.62 o
  -6   8  10        3.02        0.92      1.52 o
  -5   8  10        8.18       10.86      1.82 o
  -4   8  10       42.48       53.19      3.31 o
  -3   8  10        2.37        4.27      1.49 o
  -2   8  10        2.23        2.34      1.56 o
  -1   8  10       15.75       14.65      2.82 o
   0   8  10        4.91        5.41      1.59 o
   1   8  10       18.64       17.47      2.24 o
   2   8  10        8.19        4.18      2.13 o
   3   8  10        0.74       -0.80      2.10 o
   4   8  10        0.02       -0.83      2.15 o
   5   8  10        0.10       -0.48      2.34 o
   6   8  10        6.20        7.21      5.09 o
 -11   9  10        0.26        4.69      2.38 o
 -10   9  10        4.81        5.46      2.24 o
  -9   9  10        1.66       -0.22      1.81 o
  -8   9  10       10.32       10.71      2.91 o
  -7   9  10        0.02        0.26      1.78 o
  -6   9  10        0.61       -2.19      1.58 o
  -5   9  10        5.07        6.29      1.95 o
  -4   9  10       15.43       22.38      2.44 o
  -3   9  10        3.33        3.95      1.90 o
  -2   9  10        5.07        3.73      1.95 o
  -1   9  10        5.74        6.85      2.01 o
   0   9  10        1.51        1.55      2.05 o
   1   9  10        0.07       -1.61      1.64 o
   2   9  10        6.90        7.94      2.09 o
   3   9  10        0.94        2.41      2.53 o
   4   9  10        1.87        3.74      2.65 o
   5   9  10        0.24        1.52      2.54 o
 -10  10  10        1.67        4.46      2.64 o
  -9  10  10        2.21        7.00      2.76 o
  -8  10  10        0.36        1.96      1.91 o
  -7  10  10        3.16        2.69      1.94 o
  -6  10  10        5.57        5.72      2.13 o
  -5  10  10       14.87       18.95      2.61 o
  -4  10  10        1.20        1.02      1.93 o
  -3  10  10        2.96        4.53      2.15 o
  -2  10  10        0.38       -0.98      2.40 o
  -1  10  10        0.51       -0.43      1.97 o
   0  10  10        7.43        9.09      2.24 o
   1  10  10        0.02       -1.00      1.91 o
   2  10  10        7.55        7.43      2.60 o
   3  10  10        0.17        2.39      2.80 o
  -9  11  10        0.68        0.19      2.54 o
  -8  11  10        0.41        1.54      2.57 o
  -7  11  10        1.73        6.31      2.62 o
  -6  11  10        4.47        4.04      2.31 o
  -5  11  10        9.51        5.43      2.61 o
  -4  11  10        9.17        8.40      2.91 o
  -3  11  10       12.66       16.33      3.26 o
  -2  11  10        1.18        1.58      2.67 o
  -1  11  10        3.43       -2.70      2.42 o
   0  11  10        2.52        0.57      3.73 o
   1  11  10        5.88        4.82      3.00 o
   2  11  10        1.23        1.22      2.74 o
  -6  12  10        0.48        3.14      3.01 o
  -5  12  10        0.60       -0.93      2.77 o
  -4  12  10        0.07       -0.20      3.27 o
  -3  12  10        1.39       -1.09      3.13 o
  -2  12  10        6.48       15.25      3.93 o
  -1  12  10        2.40        5.41      3.58 o
 -15   1  11        0.96       -2.32      2.25 o
 -14   1  11        2.72        1.99      1.95 o
 -13   1  11        0.06        0.05      1.27 o
 -12   1  11        1.64        2.15      1.19 o
 -11   1  11        0.29        0.75      0.91 o
 -10   1  11        0.90       -0.52      0.77 o
  -9   1  11        0.02       -1.23      0.73 o
  -8   1  11        0.39       -0.20      0.72 o
  -7   1  11       11.50       11.57      1.04 o
  -6   1  11       30.29       26.79      1.07 o
  -5   1  11       78.16       74.75      2.60 o
  -4   1  11       24.21       19.12      1.12 o
  -3   1  11        1.68        1.26      0.70 o
  -2   1  11        4.20        2.92      0.59 o
  -1   1  11       32.98       33.13      1.22 o
   0   1  11        5.68        5.41      0.81 o
   1   1  11       27.51       33.28      1.66 o
   2   1  11       38.32       40.95      1.98 o
   3   1  11       52.63       57.95      2.41 o
   4   1  11       14.06       13.97      1.57 o
   5   1  11       16.79       17.52      1.83 o
   6   1  11        1.20        0.73      1.39 o
   7   1  11        0.22       -0.89      1.63 o
 -15   2  11        1.87        2.15      2.30 o
 -14   2  11        0.94       -1.68      1.98 o
 -13   2  11        0.75        1.37      1.31 o
 -12   2  11        0.00        0.03      1.12 o
 -11   2  11        3.97        7.05      1.49 o
 -10   2  11       10.84       11.26      1.50 o
  -9   2  11       26.76       29.63      2.71 o
  -8   2  11       50.24       45.45      3.06 o
  -7   2  11       60.27       51.06      3.28 o
  -6   2  11       20.43       25.50      2.00 o
  -5   2  11        0.53        0.87      1.12 o
  -4   2  11        7.62        3.49      1.17 o
  -3   2  11        6.00        6.93      1.82 o
  -2   2  11       80.19       78.71      2.36 o
  -1   2  11        4.32        5.09      0.78 o
   0   2  11       84.64       83.16      2.11 o
   1   2  11      184.87      187.30      4.40 o
   2   2  11      141.43      143.48      3.83 o
   3   2  11       17.16       14.56      1.51 o
   4   2  11        7.52        6.02      1.36 o
   5   2  11        0.73        0.09      1.26 o
   6   2  11        0.06        0.43      1.50 o
   7   2  11        3.45        6.66      2.15 o
 -15   3  11        0.99       -2.15      1.91 o
 -14   3  11        0.03        0.15      1.82 o
 -13   3  11        0.44        0.27      1.78 o
 -12   3  11        5.64        2.79      1.51 o
 -11   3  11        1.06       -0.95      1.52 o
 -10   3  11        1.49        0.78      1.20 o
  -9   3  11       18.33       21.65      2.01 o
  -8   3  11       23.74       18.92      2.95 o
  -7   3  11        0.03        1.26      0.90 o
  -6   3  11       48.42       46.77      1.95 o
  -5   3  11       32.31       33.91      3.07 o
  -4   3  11       61.10       66.04      3.36 o
  -3   3  11        0.00        1.35      2.32 o
  -2   3  11       49.94       54.67      2.52 o
  -1   3  11       37.70       41.37      1.48 o
   0   3  11        7.68        9.05      1.18 o
   1   3  11        0.21       -0.56      0.94 o
   2   3  11        0.80       -1.10      1.09 o
   3   3  11        4.10        3.36      1.22 o
   4   3  11       15.22       12.41      1.72 o
   5   3  11       19.49       23.02      2.08 o
   6   3  11        0.24        1.73      1.56 o
   7   3  11        1.80       -1.25      1.74 o
 -14   4  11        0.46       -0.55      2.30 o
 -13   4  11       27.57       29.65      3.98 o
 -12   4  11        0.13        0.61      1.32 o
 -11   4  11        4.99        4.83      1.49 o
 -10   4  11        0.12        0.42      1.14 o
  -9   4  11        0.03       -1.36      1.24 o
  -8   4  11       14.32       17.64      2.03 o
  -7   4  11      115.74      113.01      3.76 o
  -6   4  11       90.69       89.76      2.41 o
  -5   4  11        2.67        1.83      1.13 o
  -4   4  11       10.73       13.06      1.50 o
  -3   4  11        2.33       -0.37      1.17 o
  -2   4  11        0.05       -0.15      0.70 o
  -1   4  11       98.33      102.71      2.63 o
   0   4  11        2.40        2.75      1.17 o
   1   4  11        1.55        1.06      1.71 o
   2   4  11        0.09       -0.60      1.13 o
   3   4  11        4.05        2.51      1.34 o
   4   4  11        3.14        2.10      1.40 o
   5   4  11       11.65       16.03      3.47 o
   6   4  11        0.62        1.10      1.89 o
   7   4  11        1.40        5.18      2.21 o
 -14   5  11        0.00        0.75      2.41 o
 -13   5  11        0.56        1.83      1.91 o
 -12   5  11        0.94        2.19      1.75 o
 -11   5  11        0.62        1.79      1.37 o
 -10   5  11        1.50        2.64      1.15 o
  -9   5  11       18.48       19.35      1.72 o
  -8   5  11        2.35        0.04      1.06 o
  -7   5  11       15.54       18.51      1.65 o
  -6   5  11       18.10       24.31      2.30 o
  -5   5  11      135.93      135.85      3.64 o
  -4   5  11      118.20      117.19      4.40 o
  -3   5  11        3.33        1.66      0.98 o
  -2   5  11        9.42        8.09      1.30 o
  -1   5  11        5.15        3.64      1.11 o
   0   5  11       16.05       16.44      1.53 o
   1   5  11        3.02        4.41      1.35 o
   2   5  11        1.48        3.45      1.35 o
   3   5  11        5.48        4.34      1.51 o
   4   5  11        1.08       -1.08      1.53 o
   5   5  11       26.56       33.30      2.99 o
   6   5  11        2.50        2.74      2.08 o
 -13   6  11        0.75        3.49      2.60 o
 -12   6  11        1.95        2.02      1.70 o
 -11   6  11        9.02       13.54      2.29 o
 -10   6  11        0.08       -0.03      1.21 o
  -9   6  11        0.32        0.65      1.26 o
  -8   6  11        0.19       -0.27      1.19 o
  -7   6  11       41.93       44.95      2.47 o
  -6   6  11        8.50        8.12      1.46 o
  -5   6  11       36.66       31.93      2.17 o
  -4   6  11        0.66        0.81      1.31 o
  -3   6  11        0.55       -0.05      1.25 o
  -2   6  11        2.70        3.63      1.49 o
  -1   6  11       39.52       39.61      2.14 o
   0   6  11        1.06        0.07      1.28 o
   1   6  11        5.75        4.34      1.57 o
   2   6  11        5.68        4.24      1.56 o
   3   6  11        2.15        2.87      2.07 o
   4   6  11        0.23        2.01      2.30 o
   5   6  11        2.80        1.83      1.91 o
   6   6  11       43.14       42.33      3.84 o
 -13   7  11        8.27       12.83      2.85 o
 -12   7  11        1.02        3.85      1.90 o
 -11   7  11        0.52       -0.04      1.62 o
 -10   7  11        7.81        8.31      1.86 o
  -9   7  11        5.95        7.53      1.69 o
  -8   7  11        1.93        3.32      1.51 o
  -7   7  11        0.87       -0.95      1.35 o
  -6   7  11        7.97        4.91      2.08 o
  -5   7  11        3.21        1.77      1.45 o
  -4   7  11        1.64        3.10      1.61 o
  -3   7  11       13.81       16.94      2.09 o
  -2   7  11        4.28        4.73      1.67 o
  -1   7  11        2.81        0.49      1.33 o
   0   7  11       43.34       47.64      2.74 o
   1   7  11        8.00       11.79      1.74 o
   2   7  11        2.14        1.40      1.72 o
   3   7  11        7.46        5.92      2.02 o
   4   7  11        0.36        2.19      1.94 o
   5   7  11        9.31       10.84      3.18 o
 -12   8  11        0.02        1.46      2.19 o
 -11   8  11        2.47        5.14      2.01 o
 -10   8  11        0.04        2.63      1.79 o
  -9   8  11        4.75        6.76      2.03 o
  -8   8  11       10.38        7.97      1.95 o
  -7   8  11        0.61        1.75      1.72 o
  -6   8  11        0.04        0.89      1.61 o
  -5   8  11        0.01        2.49      1.74 o
  -4   8  11       56.40       58.54      3.46 o
  -3   8  11       40.61       43.56      3.19 o
  -2   8  11       32.43       37.42      3.52 o
  -1   8  11       11.54        8.21      1.82 o
   0   8  11        1.91        0.90      1.53 o
   1   8  11        0.24       -2.70      1.65 o
   2   8  11        6.43        4.52      2.49 o
   3   8  11        0.34        1.39      2.78 o
   4   8  11        0.03        1.09      2.40 o
 -11   9  11        2.61        4.72      2.51 o
 -10   9  11        0.17        1.30      2.09 o
  -9   9  11        1.16        3.68      2.04 o
  -8   9  11        0.80        0.16      1.90 o
  -7   9  11        7.00        9.41      2.15 o
  -6   9  11        0.23       -0.56      1.95 o
  -5   9  11       19.87       25.52      2.96 o
  -4   9  11       34.67       47.28      3.72 o
  -3   9  11        5.73        5.19      2.26 o
  -2   9  11        0.10        2.80      1.93 o
  -1   9  11        8.23        7.31      2.04 o
   0   9  11       16.16       14.49      2.34 o
   1   9  11        2.88        1.17      2.17 o
   2   9  11        1.69        1.16      2.46 o
   3   9  11        2.38        2.90      3.92 o
  -9  10  11        0.03        0.93      2.39 o
  -8  10  11        0.43       -3.31      1.96 o
  -7  10  11        0.14        0.93      2.07 o
  -6  10  11        0.63        1.47      2.29 o
  -5  10  11        4.08        0.04      2.18 o
  -4  10  11        2.37        2.49      2.35 o
  -3  10  11        0.50        2.42      2.44 o
  -2  10  11       33.02       32.36      3.86 o
  -1  10  11       37.59       38.42      3.32 o
   0  10  11        1.96        6.08      2.20 o
   1  10  11        1.35        0.93      2.72 o
  -7  11  11        7.21        9.79      3.14 o
  -6  11  11        3.96        7.21      2.58 o
  -5  11  11        1.02       -1.30      2.27 o
  -4  11  11        3.20        3.28      2.69 o
  -3  11  11       13.90       20.47      3.44 o
  -2  11  11        0.34        0.55      2.62 o
  -1  11  11        0.73        0.23      2.83 o
 -14   0  12        2.40        1.70      3.39 o
 -13   0  12        5.61        6.25      2.84 o
 -12   0  12        3.15        1.44      1.93 o
 -11   0  12        1.01        0.89      1.54 o
 -10   0  12        1.82        2.04      1.37 o
  -9   0  12        5.70        5.71      1.54 o
  -8   0  12       30.30       29.93      2.23 o
  -7   0  12      118.47      122.92      4.52 o
  -6   0  12       70.51       67.59      3.02 o
  -5   0  12       66.92       55.17      2.68 o
  -4   0  12        2.88        2.14      1.11 o
  -3   0  12        3.41        4.62      1.21 o
  -2   0  12        1.26        0.98      0.98 o
  -1   0  12       42.67       46.66      2.50 o
   0   0  12       18.69       18.96      1.93 o
   1   0  12        2.89        2.48      1.34 o
   2   0  12       30.26       28.70      5.17 o
   3   0  12       79.84       78.83      3.99 o
   4   0  12       14.84       17.19      2.42 o
   5   0  12        2.61       -1.32      1.68 o
   6   0  12        4.70        2.40      3.18 o
 -14   1  12        0.94       -1.68      2.00 o
 -13   1  12        3.98        2.49      1.66 o
 -12   1  12        4.34        3.40      1.46 o
 -11   1  12        1.15        1.17      1.20 o
 -10   1  12        5.21        6.65      1.34 o
  -9   1  12        1.21        1.24      0.97 o
  -8   1  12        5.82        7.81      1.22 o
  -7   1  12       25.51       22.15      1.58 o
  -6   1  12        0.00        0.34      0.64 o
  -5   1  12       30.45       26.72      2.38 o
  -4   1  12       46.09       39.38      2.41 o
  -3   1  12       16.42       13.91      2.94 o
  -2   1  12        0.02       -0.46      0.65 o
  -1   1  12       16.30       20.19      1.59 o
   0   1  12       40.66       38.46      1.70 o
   1   1  12       52.79       45.94      1.95 o
   2   1  12       23.61       23.43      1.65 o
   3   1  12       13.53       12.91      1.55 o
   4   1  12        0.37       -0.71      1.17 o
   5   1  12        0.58        0.44      1.32 o
   6   1  12        8.78        7.30      2.01 o
 -14   2  12        0.00       -0.25      2.11 o
 -13   2  12       19.75       24.97      2.52 o
 -12   2  12        0.02        2.10      1.25 o
 -11   2  12        0.77       -0.33      1.05 o
 -10   2  12        4.55        4.12      1.29 o
  -9   2  12        6.87        6.24      1.17 o
  -8   2  12        0.40       -1.14      0.98 o
  -7   2  12        1.12        1.11      0.74 o
  -6   2  12       44.07       42.78      2.97 o
  -5   2  12        0.32        0.86      1.47 o
  -4   2  12        1.33        0.28      2.53 o
  -3   2  12        0.90        2.20      1.54 o
  -2   2  12        0.63        0.58      1.08 o
  -1   2  12       51.81       58.11      2.21 o
   0   2  12        4.71        3.58      1.01 o
   1   2  12        6.16        3.79      1.15 o
   2   2  12        2.55        1.97      1.15 o
   3   2  12        4.58        6.33      1.40 o
   4   2  12        3.85        3.44      1.38 o
   5   2  12       10.16        7.13      2.17 o
   6   2  12        0.11       -0.97      1.66 o
 -14   3  12        0.02       -1.18      1.68 o
 -13   3  12        0.07       -0.96      1.49 o
 -12   3  12        0.12       -0.27      1.35 o
 -11   3  12        0.09       -0.74      1.24 o
 -10   3  12        0.79        2.11      1.40 o
  -9   3  12        0.34       -0.13      1.24 o
  -8   3  12        0.93       -0.39      0.97 o
  -7   3  12       44.18       39.44      1.96 o
  -6   3  12       51.82       50.03      2.54 o
  -5   3  12       75.26       82.64      4.67 o
  -4   3  12       37.81       41.27      3.47 o
  -3   3  12        1.21        1.20      2.28 o
  -2   3  12       30.08       32.04      1.48 o
  -1   3  12       70.14       79.39      2.60 o
   0   3  12      129.36      133.26      3.70 o
   1   3  12        2.50       -0.06      1.07 o
   2   3  12        2.06        3.70      1.27 o
   3   3  12       26.30       28.34      2.10 o
   4   3  12       50.57       57.20      3.54 o
   5   3  12       23.10       25.57      2.57 o
   6   3  12        2.44        1.70      1.89 o
 -14   4  12        2.25       -1.70      4.66 o
 -13   4  12        0.96        1.49      2.01 o
 -12   4  12        0.09       -0.74      1.39 o
 -11   4  12        0.51        1.75      1.38 o
 -10   4  12        0.87        0.84      1.21 o
  -9   4  12       22.36       29.10      2.17 o
  -8   4  12        0.99       -0.63      1.08 o
  -7   4  12       25.62       23.09      1.81 o
  -6   4  12       31.63       30.72      2.02 o
  -5   4  12        6.41        7.95      1.37 o
  -4   4  12       19.02       20.57      1.79 o
  -3   4  12        0.51        0.33      0.86 o
  -2   4  12       92.75       95.38      2.60 o
  -1   4  12       44.68       37.37      2.13 o
   0   4  12       27.35       27.08      1.89 o
   1   4  12       17.78       19.24      1.74 o
   2   4  12        2.54        4.05      1.46 o
   3   4  12        9.01        7.03      1.83 o
   4   4  12       13.15       13.33      2.02 o
   5   4  12        0.74       -0.67      1.60 o
 -13   5  12        0.13        0.30      1.91 o
 -12   5  12        2.65        3.45      1.99 o
 -11   5  12        0.18        1.38      1.42 o
 -10   5  12        0.46        0.35      1.35 o
  -9   5  12        6.07        4.06      1.63 o
  -8   5  12        0.35        0.37      1.10 o
  -7   5  12       20.61       17.30      1.52 o
  -6   5  12        0.00        1.45      1.05 o
  -5   5  12        2.29        3.35      1.05 o
  -4   5  12        1.64        2.26      1.39 o
  -3   5  12       24.17       26.30      1.61 o
  -2   5  12        5.30        5.22      1.17 o
  -1   5  12        5.45        4.56      1.23 o
   0   5  12       50.46       53.61      2.66 o
   1   5  12        5.07        3.85      1.48 o
   2   5  12       11.75       16.35      2.05 o
   3   5  12        0.01       -0.71      1.45 o
   4   5  12        3.90       -0.02      1.68 o
   5   5  12        2.99        3.45      2.01 o
 -12   6  12        0.23        0.45      1.95 o
 -11   6  12        1.27       -1.12      1.77 o
 -10   6  12        0.57        0.46      1.29 o
  -9   6  12        4.49        4.10      1.52 o
  -8   6  12        1.37        0.91      1.28 o
  -7   6  12        0.45       -0.61      1.24 o
  -6   6  12      127.98      129.90      4.01 o
  -5   6  12        0.09       -0.13      1.22 o
  -4   6  12        0.46        0.32      1.26 o
  -3   6  12        2.52        3.59      1.47 o
  -2   6  12        3.50        2.56      1.58 o
  -1   6  12        9.15        4.74      1.35 o
   0   6  12        2.85        3.56      1.38 o
   1   6  12        0.00        0.54      1.40 o
   2   6  12        0.18        1.23      1.64 o
   3   6  12        1.14       -1.26      1.82 o
   4   6  12        0.73       -0.36      1.84 o
 -12   7  12        7.39        8.25      2.25 o
 -11   7  12        0.07       -0.17      1.64 o
 -10   7  12        1.34        2.74      1.78 o
  -9   7  12        4.77        6.80      1.72 o
  -8   7  12        0.13       -0.12      1.49 o
  -7   7  12        4.37        5.68      1.57 o
  -6   7  12       18.47       16.84      2.00 o
  -5   7  12        0.63        1.69      1.51 o
  -4   7  12        0.04       -0.12      1.49 o
  -3   7  12        3.40        2.91      1.66 o
  -2   7  12        0.39       -0.15      1.49 o
  -1   7  12        0.28       -1.27      1.49 o
   0   7  12        6.20        3.73      1.68 o
   1   7  12        2.80        4.38      1.84 o
   2   7  12        4.80        4.15      1.94 o
   3   7  12        0.80        1.70      1.87 o
 -11   8  12        1.08       -0.14      1.90 o
 -10   8  12        5.13        4.65      2.08 o
  -9   8  12        2.43        3.55      1.92 o
  -8   8  12        1.64        3.11      1.87 o
  -7   8  12        1.37        3.31      1.82 o
  -6   8  12        2.70        3.67      1.81 o
  -5   8  12        3.52        1.42      1.71 o
  -4   8  12       24.29       24.05      2.62 o
  -3   8  12       14.80       12.91      2.33 o
  -2   8  12        1.20        2.57      1.86 o
  -1   8  12        4.47        4.96      3.83 o
   0   8  12        0.93        1.99      1.94 o
   1   8  12        5.09        7.15      2.64 o
   2   8  12        2.12        4.53      2.58 o
  -9   9  12        1.53        1.12      1.90 o
  -8   9  12        0.27       -0.82      1.94 o
  -7   9  12        6.55        9.69      2.89 o
  -6   9  12       15.60       20.48      2.90 o
  -5   9  12       26.79       28.99      3.09 o
  -4   9  12        2.08       -0.17      2.17 o
  -3   9  12        7.11        5.71      2.47 o
  -2   9  12        0.00        1.57      2.13 o
  -1   9  12        2.57        3.49      2.22 o
   0   9  12        0.00       -1.89      2.02 o
   1   9  12        8.02        8.39      2.86 o
  -7  10  12        0.13       -0.86      2.25 o
  -6  10  12        0.32        4.65      2.63 o
  -5  10  12        0.03       -1.19      2.16 o
  -4  10  12        4.79        4.20      2.58 o
  -3  10  12        4.76        5.08      2.78 o
  -2  10  12       10.51       14.85      2.86 o
  -1  10  12        0.05        3.63      2.48 o
 -13   1  13        3.39        4.15      1.85 o
 -12   1  13        0.00        3.08      1.74 o
 -11   1  13       19.07       17.42      2.09 o
 -10   1  13        0.20        2.21      1.32 o
  -9   1  13        0.61       -1.88      0.97 o
  -8   1  13        0.17        1.38      1.08 o
  -7   1  13        4.96        4.70      1.41 o
  -6   1  13       41.57       33.49      4.24 o
  -5   1  13        1.25        1.55      1.29 o
  -4   1  13        2.48        2.60      1.23 o
  -3   1  13       23.86       18.59      1.59 o
  -2   1  13       10.94       11.06      1.19 o
  -1   1  13       35.16       38.45      1.69 o
   0   1  13        0.54        1.92      0.98 o
   1   1  13        5.00        3.99      1.12 o
   2   1  13        0.15        0.73      1.12 o
   3   1  13        0.03       -0.03      1.20 o
   4   1  13        0.65        0.86      1.27 o
 -13   2  13        0.15        0.30      1.68 o
 -12   2  13       13.79       16.05      2.19 o
 -11   2  13        0.01       -0.04      1.03 o
 -10   2  13        2.98        2.89      1.09 o
  -9   2  13        0.00        0.49      0.95 o
  -8   2  13        0.01        0.16      0.98 o
  -7   2  13        6.19        6.77      1.30 o
  -6   2  13        1.20        1.23      1.68 o
  -5   2  13       24.73       25.32      3.07 o
  -4   2  13       26.50       28.38      2.32 o
  -3   2  13        7.04        4.48      3.05 o
  -2   2  13       28.76       29.75      1.75 o
  -1   2  13        0.36       -0.37      0.93 o
   0   2  13       13.40       14.16      1.36 o
   1   2  13        6.66        8.90      1.37 o
   2   2  13        4.69        1.98      1.24 o
   3   2  13        0.94        1.88      1.28 o
   4   2  13        2.54        4.15      1.47 o
 -13   3  13        0.19        2.53      1.53 o
 -12   3  13        2.96        0.41      1.33 o
 -11   3  13        0.31       -1.54      1.32 o
 -10   3  13        2.23        1.59      1.61 o
  -9   3  13        6.53        8.15      1.51 o
  -8   3  13        0.39        2.49      1.23 o
  -7   3  13        5.29        6.58      1.13 o
  -6   3  13        0.96        0.82      1.91 o
  -5   3  13        5.78        6.52      3.26 o
  -4   3  13        1.36        1.03      1.68 o
  -3   3  13        1.38        1.58      1.93 o
  -2   3  13        1.21        0.27      0.89 o
  -1   3  13       34.97       37.52      1.89 o
   0   3  13        2.93        2.18      1.24 o
   1   3  13        0.01       -0.27      1.25 o
   2   3  13        0.17       -0.55      1.13 o
   3   3  13        1.36        2.64      1.42 o
   4   3  13        0.51        0.26      1.53 o
 -13   4  13        5.26        6.35      2.39 o
 -12   4  13        0.03       -1.13      1.46 o
 -11   4  13        0.01        0.99      1.35 o
 -10   4  13        4.44        4.80      1.39 o
  -9   4  13        5.10        3.12      1.42 o
  -8   4  13       11.02       12.91      2.44 o
  -7   4  13        0.05       -1.08      0.96 o
  -6   4  13        0.18       -0.23      1.32 o
  -5   4  13       13.03       10.96      2.92 o
  -4   4  13        9.90        7.00      3.00 o
  -3   4  13        5.47        7.43      1.26 o
  -2   4  13       17.37       17.72      1.40 o
  -1   4  13        0.45       -1.71      1.09 o
   0   4  13        6.56        8.40      1.51 o
   1   4  13        4.88        5.99      1.51 o
   2   4  13        2.74        1.22      1.45 o
   3   4  13        2.52        1.21      1.54 o
   4   4  13        9.32        9.28      2.32 o
 -12   5  13        0.04       -1.36      1.87 o
 -11   5  13        0.01       -0.47      1.46 o
 -10   5  13        1.09       -0.92      1.35 o
  -9   5  13        1.01        2.28      1.49 o
  -8   5  13        0.01       -0.07      1.28 o
  -7   5  13       22.77       22.90      2.10 o
  -6   5  13       16.52       14.41      1.99 o
  -5   5  13        4.68        5.43      2.17 o
  -4   5  13        2.18        0.67      1.43 o
  -3   5  13        0.20       -0.35      0.99 o
  -2   5  13        0.57        1.01      1.11 o
  -1   5  13        0.17       -1.23      1.26 o
   0   5  13        0.00        1.53      1.40 o
   1   5  13       13.31       12.64      1.83 o
   2   5  13       14.74       18.64      2.17 o
   3   5  13        0.08        1.04      1.66 o
 -11   6  13        0.42        3.82      2.14 o
 -10   6  13        2.16        3.38      1.79 o
  -9   6  13        0.06        1.21      1.35 o
  -8   6  13        2.42        5.37      1.44 o
  -7   6  13       26.40       31.49      3.34 o
  -6   6  13       17.12       14.57      2.10 o
  -5   6  13       20.73       22.63      2.33 o
  -4   6  13        1.12        0.69      1.73 o
  -3   6  13        2.05        2.43      1.63 o
  -2   6  13        0.25       -1.17      1.57 o
  -1   6  13        4.26        6.04      1.45 o
   0   6  13        5.52        6.24      1.70 o
   1   6  13        2.81        1.10      1.59 o
   2   6  13        0.39        1.27      1.80 o
 -10   7  13        0.00        1.00      1.65 o
  -9   7  13        1.06        0.44      1.54 o
  -8   7  13        4.76        6.96      1.64 o
  -7   7  13       16.46       18.28      2.46 o
  -6   7  13       22.76       32.04      2.94 o
  -5   7  13        2.24        3.84      1.91 o
  -4   7  13       23.21       24.49      2.92 o
  -3   7  13        1.00        0.76      2.04 o
  -2   7  13        2.80        2.05      1.78 o
  -1   7  13        5.92        7.92      1.93 o
   0   7  13       10.10       10.72      2.64 o
   1   7  13        1.03        2.09      1.89 o
  -9   8  13        0.00       -2.65      1.66 o
  -8   8  13        0.64       -0.27      1.75 o
  -7   8  13        3.14        5.37      1.92 o
  -6   8  13        1.37        3.00      2.28 o
  -5   8  13        0.19        3.48      2.34 o
  -4   8  13        7.07        7.10      2.21 o
  -3   8  13        0.37       -0.85      2.00 o
  -2   8  13        1.89        1.86      1.95 o
  -1   8  13        5.61        8.14      2.25 o
   0   8  13        3.35        8.24      3.00 o
  -7   9  13        5.77        7.31      2.68 o
  -6   9  13        5.32        8.01      2.33 o
  -5   9  13        0.17        1.01      2.09 o
  -4   9  13        4.62        2.29      2.32 o
  -3   9  13        1.02        1.66      2.32 o
  -2   9  13        0.67        2.73      2.83 o
 -12   0  14       15.77       18.17      8.48 o
 -11   0  14        5.01        3.08      2.23 o
 -10   0  14       16.26       18.02      2.70 o
  -9   0  14        0.06        2.04      1.63 o
  -8   0  14        0.63       -1.27      2.54 o
  -7   0  14       15.69       18.66      3.39 o
  -6   0  14        5.26        7.63      2.54 o
  -5   0  14       28.55       26.71      3.82 o
  -4   0  14       10.02        8.82      2.12 o
  -3   0  14        2.06        2.76      1.80 o
  -2   0  14        0.98        0.00      2.54 o
  -1   0  14        1.68        4.70      1.43 o
   0   0  14       33.18       33.20      2.50 o
   1   0  14        7.72       10.75      2.03 o
   2   0  14        0.14        2.54      1.80 o
   3   0  14        0.08        1.31      1.87 o
 -12   1  14        0.85        1.23      1.64 o
 -11   1  14       11.88       16.13      2.10 o
 -10   1  14        0.00        0.77      1.24 o
  -9   1  14        3.37        3.65      1.27 o
  -8   1  14        0.57        1.63      1.11 o
  -7   1  14       15.06       14.44      1.75 o
  -6   1  14       16.46       14.26      3.60 o
  -5   1  14        0.25       -0.68      2.12 o
  -4   1  14        0.75        0.65      2.54 o
  -3   1  14        1.28        0.14      1.27 o
  -2   1  14        0.42       -0.44      0.90 o
  -1   1  14       22.69       22.23      1.62 o
   0   1  14        8.10       13.16      1.36 o
   1   1  14       17.00       19.82      1.63 o
   2   1  14        0.76        0.80      1.27 o
   3   1  14        1.45       -0.66      1.34 o
 -12   2  14        4.76        2.79      1.84 o
 -11   2  14        1.81        1.15      1.56 o
 -10   2  14        0.48        1.61      1.32 o
  -9   2  14        5.58        6.34      2.09 o
  -8   2  14        7.22        8.00      1.31 o
  -7   2  14        0.16        4.24      2.40 o
  -6   2  14        3.64        3.19      2.23 o
  -5   2  14       11.89       10.49      2.00 o
  -4   2  14       25.47       22.60      4.83 o
  -3   2  14        2.74        1.30      1.01 o
  -2   2  14        5.21        4.50      1.05 o
  -1   2  14        2.16        2.08      1.18 o
   0   2  14       35.76       35.49      2.14 o
   1   2  14       12.58       11.59      1.52 o
   2   2  14        5.68        4.62      1.45 o
 -12   3  14        0.12        1.87      1.35 o
 -11   3  14        0.04       -0.77      1.13 o
 -10   3  14        1.10        3.37      1.44 o
  -9   3  14        0.96        2.38      1.39 o
  -8   3  14        1.22        1.79      1.10 o
  -7   3  14        0.70       -1.91      2.40 o
  -6   3  14        3.66        6.15      2.70 o
  -5   3  14        4.85        2.37      2.97 o
  -4   3  14        0.01       -1.25      1.87 o
  -3   3  14        0.66        2.19      2.00 o
  -2   3  14        0.21        1.03      1.02 o
  -1   3  14        1.07        0.81      1.18 o
   0   3  14       10.13        9.07      1.59 o
   1   3  14       20.98       22.13      1.89 o
   2   3  14       11.62       10.75      1.72 o
 -11   4  14        0.91       -0.23      1.52 o
 -10   4  14        0.02       -1.19      1.40 o
  -9   4  14        1.03        3.16      1.31 o
  -8   4  14        0.04        0.60      1.08 o
  -7   4  14        0.01       -0.53      1.06 o
  -6   4  14        0.01       -0.01      2.42 o
  -5   4  14        5.06        4.79      3.63 o
  -4   4  14        0.36        0.07      2.02 o
  -3   4  14        1.44        0.90      0.98 o
  -2   4  14        2.00        2.93      1.33 o
  -1   4  14        1.13        0.29      1.37 o
   0   4  14        2.36        3.56      1.57 o
   1   4  14       10.56       10.90      1.93 o
   2   4  14        4.47        1.27      2.28 o
 -11   5  14        0.11        1.72      2.00 o
 -10   5  14        0.24       -0.13      1.58 o
  -9   5  14        0.17       -0.21      1.39 o
  -8   5  14       12.07       10.78      1.76 o
  -7   5  14        4.20        7.14      1.52 o
  -6   5  14        0.70        0.24      1.30 o
  -5   5  14        3.84        2.19      1.40 o
  -4   5  14       39.58       38.16      2.41 o
  -3   5  14       20.30       23.44      1.83 o
  -2   5  14       10.67        8.52      1.70 o
  -1   5  14        1.58       -1.07      1.49 o
   0   5  14        0.11       -2.44      1.47 o
   1   5  14       17.06       19.58      2.89 o
 -10   6  14        1.78        2.00      2.42 o
  -9   6  14        0.00        0.40      1.71 o
  -8   6  14        1.97        3.92      1.78 o
  -7   6  14        0.54        0.39      1.73 o
  -6   6  14       10.28        9.47      2.90 o
  -5   6  14        9.58       10.11      2.06 o
  -4   6  14        0.01        1.31      1.74 o
  -3   6  14        0.62        1.13      1.67 o
  -2   6  14        3.46        2.90      1.79 o
  -1   6  14        4.16        5.10      1.82 o
   0   6  14        1.79        1.17      2.85 o
  -8   7  14        0.24       -0.37      1.91 o
  -7   7  14        0.09        0.63      1.96 o
  -6   7  14        0.03        0.56      1.99 o
  -5   7  14       11.35       14.10      2.53 o
  -4   7  14       11.49       14.75      2.57 o
  -3   7  14        0.35        1.51      1.93 o
  -2   7  14        0.42       -2.16      1.89 o
 -11   1  15        4.06        3.30      1.72 o
 -10   1  15        0.17        1.01      1.43 o
  -9   1  15        0.68        1.59      1.27 o
  -8   1  15        0.48        1.86      1.32 o
  -7   1  15        0.07        1.59      1.47 o
  -6   1  15        1.56        3.34      2.23 o
  -5   1  15        4.29        5.72      2.40 o
  -4   1  15        4.17        6.15      2.40 o
  -3   1  15        0.00       -0.33      1.09 o
  -2   1  15        1.31        2.17      1.32 o
  -1   1  15        0.80        0.34      1.29 o
   0   1  15        6.92        8.11      1.78 o
 -10   2  15        1.48        3.13      1.41 o
  -9   2  15        0.05        0.17      1.26 o
  -8   2  15        0.41        0.21      1.07 o
  -7   2  15        0.62        3.19      2.54 o
  -6   2  15        7.57        7.05      2.84 o
  -5   2  15        4.05        4.03      2.70 o
  -4   2  15        0.04       -3.34      2.23 o
  -3   2  15        0.00        0.42      1.53 o
  -2   2  15        2.86        3.07      1.32 o
  -1   2  15        1.98        4.21      1.77 o
   0   2  15        3.05        3.08      2.07 o
 -10   3  15        1.79        1.73      2.82 o
  -9   3  15        0.73       -0.03      1.31 o
  -8   3  15        0.18       -0.97      0.83 o
  -7   3  15        1.21        5.55      3.14 o
  -6   3  15        0.13        0.42      2.70 o
  -5   3  15        2.15        3.18      3.18 o
  -4   3  15        0.25        0.42      2.65 o
  -3   3  15        0.12       -0.17      1.31 o
  -2   3  15       16.77       20.51      2.47 o
  -1   3  15        6.44        6.74      1.50 o
  -9   4  15        0.44       -0.69      1.46 o
  -8   4  15        0.03        0.10      1.13 o
  -7   4  15        1.39        0.79      3.14 o
  -6   4  15        0.03        0.65      4.24 o
  -5   4  15        0.96        3.44      2.69 o
  -4   4  15        8.82       11.24      2.74 o
  -3   4  15        5.39        4.56      1.39 o
  -2   4  15        1.35        4.44      1.51 o
  -1   4  15        1.28        3.23      1.58 o
  -8   5  15        3.30        4.03      1.61 o
  -7   5  15        0.37       -0.66      1.37 o
  -6   5  15        8.39        9.09      2.13 o
  -5   5  15        9.27       13.51      2.16 o
  -4   5  15        1.48        3.09      1.73 o
  -3   5  15        0.18        0.02      1.48 o
  -2   5  15        1.06        2.90      2.97 o
  -8   0  16        0.00        1.27      2.12 o
  -7   0  16        6.10       10.01      2.40 o
  -6   0  16        0.05        1.24      3.18 o
  -5   0  16        1.13        1.30      1.93 o
  -4   0  16       10.04        3.00      1.93 o
  -7   1  16        0.23        1.92      2.54 o
  -6   1  16        1.29        2.33      2.40 o
  -5   1  16        3.38        3.47      2.54 o
  -4   1  16        4.48       -0.03      2.34 o
  -7   2  16        1.82        2.54      3.00 o
  -6   2  16        4.99        4.24      3.00 o
  -5   2  16        3.93        2.40      3.60 o
 
